# Supplementary material for: Nuclear deformability increases PARPi sensitivity in BRCA1-deficient cells by increasing microtubule-dependent DNA break mobility
Source: Nat Commun. 2025 Jun 17;16:5326. doi: 10.1038/s41467-025-60756-8 (PMC12174318; doi:10.1038/s41467-025-60756-8)
Supplement: Supplementary file 4 — Source Data [file 41467_2025_60756_MOESM4_ESM.xlsx]

## Sheet: Fig.1a
Fig.1a
							Same filter, cut and hybridized with the three antibodies

## Sheet: Fig.1c
Fig.1c Summary
Brca1F/F (18) + mCherry53BP1 + Cre + PARPi	exp_1	DMSO	Taxol	Noco	exp_2	DMSO	Taxol	Noco	exp_3	DMSO	Taxol	Noco		Average	DMSO	Taxol	Noco		SD	DMSO	Taxol	Noco
DMSO = parpi	0	0	0	0	0	0	0	0	0	0	0	0		0	0	0	0		0	0	0	0
taxol = parpixtaxol	1	0.0250997	0.0190373	0.0189132	1	0.0175567	0.0169063	0.0193297	1	0.0245985	0.0141846	0.00898924		1	0.0224183	0.0167094	0.015744		1	0.00421771	0.00243238	0.00585354
nocozadole = parpixnoco	2	0.0454636	0.0283712	0.0265212	2	0.0274805	0.0258575	0.0298988	2	0.0444084	0.0206896	0.0119283		2	0.0391175	0.0249728	0.0227828		2	0.0100917	0.00391646	0.00955079
	3	0.066308	0.0393047	0.029956	3	0.0371986	0.0328043	0.0354179	3	0.0624577	0.0257927	0.0144176		3	0.0553214	0.0326339	0.0265972		3	0.0158124	0.00675764	0.0108956
	4	0.0872443	0.0483755	0.033851	4	0.0467919	0.0397255	0.0427132	4	0.0802723	0.0310583	0.0168193		4	0.0714362	0.0397198	0.0311278		4	0.0216254	0.00865864	0.01316
	5	0.108115	0.05816	0.0400801	5	0.0569437	0.0465571	0.0511632	5	0.097099	0.0360129	0.0195031		5	0.0873859	0.04691	0.0369155		5	0.0269329	0.0110778	0.0160656
	6	0.128587	0.0671654	0.0462229	6	0.0678997	0.0541334	0.0593113	6	0.112739	0.0408365	0.022508		6	0.103075	0.0540451	0.0426808		6	0.0314767	0.0131647	0.0186556
	7	0.148829	0.0760842	0.0503623	7	0.078581	0.0621054	0.0678637	7	0.127492	0.0458289	0.0255003		7	0.118301	0.0613395	0.0479088		7	0.0360149	0.0151422	0.021288
	8	0.171403	0.0854429	0.0552018	8	0.0896511	0.0703565	0.0773733	8	0.142787	0.0505287	0.028166		8	0.134614	0.068776	0.0535804		8	0.0414842	0.0175107	0.0246437
	9	0.193153	0.0955635	0.0608338	9	0.10239	0.0777477	0.0864464	9	0.160255	0.0551514	0.031313		9	0.151933	0.0761542	0.0595311		9	0.0459506	0.0202531	0.0275898
	10	0.21307	0.105444	0.0673009	10	0.115991	0.0851824	0.0976506	10	0.176207	0.0610805	0.0345956		10	0.168423	0.0839022	0.0665157		10	0.0490053	0.0222092	0.0315349
	11	0.231448	0.115899	0.0727798	11	0.129058	0.0935083	0.10912	11	0.189799	0.0650552	0.0377657		11	0.183435	0.0914874	0.0732218		11	0.051491	0.0254819	0.0356791
	12	0.248655	0.126681	0.0786301	12	0.141417	0.100966	0.117027	12	0.203432	0.0702357	0.0415569		12	0.197835	0.0992944	0.0790713		12	0.0538376	0.0282599	0.037737
	13	0.265047	0.13676	0.0849089	13	0.15372	0.109745	0.124927	13	0.216378	0.0750052	0.0450282		13	0.211715	0.10717	0.0849548		13	0.0558098	0.0309578	0.0399495
	14	0.280719	0.145929	0.0905493	14	0.165022	0.119085	0.129979	14	0.230679	0.0804768	0.0480018		14	0.225473	0.115163	0.0895099		14	0.0580241	0.0329017	0.0409983
	15	0.294031	0.158644	0.0966226	15	0.176035	0.127486	0.136544	15	0.246061	0.0858065	0.0512119		15	0.238709	0.123979	0.0947929		15	0.0593405	0.0365451	0.0426955
	16	0.303613	0.168689	0.103993	16	0.18933	0.133735	0.147172	16	0.253348	0.0921812	0.0549935		16	0.248764	0.131535	0.102053		16	0.057279	0.0383015	0.04612
	17	0.309385	0.180734	0.110934	17	0.204592	0.141789	0.155887	17	0.254463	0.0986844	0.0596672		17	0.256146	0.140402	0.10883		17	0.0524171	0.0410424	0.0481447
	18	0.326919	0.190958	0.111654	18	0.219049	0.151443	0.164419	18	0.259737	0.105186	0.0643617		18	0.268569	0.149195	0.113478		18	0.0544746	0.0429305	0.0500538
	19	0.35513	0.210938	0.118739	19	0.232655	0.166398	0.181739	19	0.263703	0.114518	0.0695382		19	0.283829	0.163951	0.123339		19	0.0636698	0.0482563	0.0562417
	20	0.373851	0.224967	0.122059	20	0.256459	0.183089	0.205648	20	0.267229	0.127234	0.0732661		20	0.29918	0.17843	0.133658		20	0.0648913	0.0490328	0.0669488
Fig.1c_ exp 1
MSD (Square Pixel)	MSD (Square microm)		AllSampleDataPasted
			MeanSqDisp
DMSO			18xparpi_1_1_332																																												18xparpi_2_1_332
		delta(t)=1
2.15189	0.0250997	2.15189	0.0723132	0.231842	0.685491	0.985685	1.09511	2.54899	0.314681	1.59926	0.544673	3.18384	7.64988	1.78758	5.17594	5.1238	1.19696	2.07373	0.300839	1.95757	3.4133	0.920508	0.659496	29.3639	2.52235	3.32256	0.924746	0.286282	0.390857	2.82764	1.01368	1.33831	3.24537	0.255678	1.03749	1.04091	8.76268	0.836059	3.47792	0.456755	2.03739	3.6875	1.49752	1.61096	0.655014	1.70796	0.940363	0.971685	0.0191934
3.89777	0.0454636	0.0290375	0.0454246	1.20604	0.220071	0.0218863	4.1227	1.07854	1.5354	0.918909	0.710598	0.791403	1.02425	0.15491	0.518525	3.37059	2.67485	0.0682783	0.545982	0.854984	2.25982	0.103452	0.0756096	30.478	0.131069	0.811804	0.150982	0.712592	1.11513	0.364186	1.24791	2.58768	0.810587	2.6951	0.209589	0.771332	0.980716	4.68943	2.33372	0.83314	0.564935	1.71735	1.21735	0.705529	0.732482	2.96739	2.90741	0.943791	2.14159
5.68484	0.066308		1.12022	2.68035	1.06457	0.69165	0.762123	0.257305	0.615772	1.23815	0.160255	0.263751	2.57296	0.159487	6.30768	1.09824	0.685015	0.825357	0.984863	1.28269	3.96005	0.131916	3.25757	3.38705	0.271126	0.382841	1.5449	4.18696	6.09442	5.43136	0.933552	0.0368479	0.623741	0.982752	0.491324	0.707102	0.551491	0.626455	0.252704	7.48585	0.675289	1.03127	4.4711	5.02759	0.294203	0.772544	0.722553	0.176216	0.397342
7.47979	0.0872443		4.6648	7.76937	0.92368	3.3438	2.82954	1.9632	0.479189	4.98513	2.11065	11.4713	0.437419	0.262432	1.48944	0.487186	1.01406	11.3657	2.038	0.37188	3.01898	1.10169	0.342935	0.09233	1.60833	1.81871	0.910422	0.280907	0.311998	0.0106484	0.0996789	0.427734	1.61165	1.08275	2.97633	0.918759	1.463	0.0515281	0.914524	0.336758	3.23737	0.192148	0.404432	6.26049	3.0645	2.34673	0.646299	0.263515	0.481534
9.26911	0.108115		0.199916	4.01535	0.876887	0.63524	2.76992	0.874342	3.14955	0.132138	2.70355	0.885406	1.45821	0.394551	2.18983	0.61455	2.36381	0.572679	0.603725	0.450286	0.287078	0.216629	0.458466	1.09647	3.31464	0.971653	0.0203451	5.6928	3.32787	7.01055	2.68566	1.18142	3.43056	0.430201	2.71026	0.191635	0.916473	0.24465	0.0422569	0.328214	1.33756	3.26385	0.118921	3.68601	3.7107	1.39128	0.937055	0.680351	0.176933
11.0243	0.128587		0.692661	0.672786	3.49168	2.74205	3.85353	3.17722	1.29654	0.968664	0.32063	3.17826	3.32989	0.811912	0.538995	0.114541	0.622059	2.21225	2.2023	0.428617	0.280054	1.49354	0.335391	0.893069	3.61398	1.44671	2.66372	4.48972	2.72385	4.83343	0.292307	1.21591	0.546375	0.179478	3.21614	1.87051	1.50894	0.221585	1.2022	1.61316	0.0455982	1.61459	0.468579	2.05904	2.86664	1.39188	0.249012	0.179549	0.0430657
12.7597	0.148829		0.80902	3.1651	0.158922	0.931584	1.07161	4.16385	1.21559	1.31362	0.587053	2.79591	1.63695	0.14414	0.266256	0.31467	0.575185	0.311337	1.52008	0.0273952	0.0451006	0.193385	0.20453	0.680018	7.53746	0.0480355	0.230663	0.945271	0.515828	0.239752	3.03745	1.35251	0.849208	2.47683	0.688826	1.26512	0.00524842	0.0792881	0.472987	0.0682177	0.833524	0.410658	0.853909	6.62263	1.28672	0.873551	1.48716	0.0770502	0.139893
14.695	0.171403		1.7271	2.58061	0.169396	1.49981	2.0009	2.30189	0.938381	0.383631	0.595834	1.14071	0.675355	1.79073	2.54087	0.543608	0.28166	0.126012	1.28253	3.74795	0.208623	2.77501	3.02794	2.52275	2.14232	0.889372	1.14392	3.36661	1.36823	0.807444	0.48193	0.276827	0.981886	0.815499	0.540348	0.237081	0.358064	2.52106	0.489538	4.02533	1.98264	0.250162	7.27241	6.7632	4.64333	4.8492	0.0141526	0.334676	0.129266
16.5598	0.193153		2.59683	0.239333	0.230315	1.46755	5.38801	4.20854	3.06556	2.91975	0.278861	2.04828	0.653426	2.02116	0.161659	0.243924	0.619242	0.106438	0.241735	0.764468	2.26144	0.395286	2.10929	4.3891	0.60548	0.396527	0.666364	5.77088	1.98399	1.66887	4.45443	1.27781	4.73735	0.63548	0.937719	1.69938	1.49734	5.93416	1.13064	2.10295	0.491829	1.918	5.02716	0.484566	0.446103	0.847085	0.00569954	1.34823	0.383328
18.2673	0.21307		0.128344	0.73101	0.27619	2.2659	0.430057	0.180126	0.0622725	0.118094	0.0979868	1.12959	2.02653	1.44834	3.37561	1.0606	6.01715	5.51096	0.141839	2.06902	2.75086	0.193484	0.0742722	0.320077	1.07648	0.637992	0.573789	0.155899	0.499685	0.495696	3.51342	1.02131	3.01081	3.93743	3.57605	1.23457	0.880972	1.94011	0.0425749	0.448288	0.0783889	1.67155	0.932055	2.63865	2.68528	0.233485	0.788067	0.0126598	1.12819
19.843	0.231448		0.00484989	8.57935	0.163034	1.54102	0.207968	4.05872	0.633574	0.838927	0.0599178	1.1	1.33789	0.417339	3.19875	1.13392	1.30628	0.0455203	0.541861	2.42697	0.396143	0.137971	1.25893	2.48312	4.16846	1.74767	0.0528879	0.586835	2.3491	0.60637	4.05406	3.82023	3.69751	0.145812	0.0203997	1.26336	0.561799	1.1397	1.32546	3.3816	2.5652	1.41625	3.67258	6.89869	0.252284	0.917778	1.24967	2.95823	1.51157
21.3182	0.248655		0.921723	0.378921	1.08361	0.292691	0.230836	0.0148876	0.394792	0.361033	1.38285	1.11136	0.389393	0.346509	1.27237	0.738595	1.01736	0.801208	0.150151	0.375137	0.479748	0.460958	0.0380468	1.1564	1.26398	2.4208	0.297916	0.431421	0.43539	0.108861	2.31651	0.760366	0.108253	0.460187	1.87843	1.05645	1.10432	0.475781	0.0411206	2.14549	0.0341266	2.43122	3.34131	0.523255	0.83583	0.206734	2.4359	1.6797	1.79677
22.7236	0.265047		0.26008	1.22549	0.243631	0.157728	0.665325	0.435167	0.715912	1.64988	0.974111	0.399178	0.58739	0.108567	0.751708	0.906037	0.196684	0.835778	0.477153	0.679574	2.66676	0.811781	0.875564	0.156998	0.788533	1.02195	0.139351	4.8469	0.0182552	0.388317	2.97657	1.29651	0.642694	0.242348	0.418133	1.43519	0.341074	0.655599	0.769895	1.64004	0.256043	0.165109	4.14105	4.57339	1.0136	0.0957462	0.083478	1.61105	1.23369
24.0672	0.280719		1.03119	1.05751	0.216688	2.61145	1.53262	2.68225	0.181004	0.60098	0.983138	2.6069	1.23922	0.00067528	3.19694	0.152152	0.0918931	4.78425	0.549743	2.51616	3.11999	3.17104	0.202247	0.830735	0.87356	0.181223	1.33071	0.288513	5.65092	3.54935	0.0588143	1.55527	4.73957	1.58419	0.861068	3.55216	0.294298	0.567946	1.51492	1.92609	0.59506	0.109058	1.29702	1.14487	10.6048	2.6608	0.27327	3.38261	1.18495
25.2084	0.294031		0.111152	2.1874	0.357347	4.79014	0.00997094	1.05038	0.850622	1.37525	0.310467	0.629986	0.740583	7.98784	1.27878	1.44866	0.235627	0.410386	0.518596	1.96553	4.21129	1.83535	0.523347	4.55241	0.27937	2.65904	1.22911	1.86998	5.4084	0.780987	1.2412	2.13191	1.58582	2.91668	2.24846	5.56535	2.11546	4.86956	0.423608	0.364794	0.247619	1.32684	1.13839	0.61558	2.67659	0.515434	0.0488755	2.49455	1.08251
26.0299	0.303613		0.883621	0.191341	1.2064	0.18299	1.22176	0.714848	0.0962457	0.684081	2.58898	2.7466	1.125	1.8753	2.21336	0.429946	0.118584	0.732295	0.22297	1.39027	1.04851	0.0740197	2.54499	0.0458847	0.239732	1.33914	1.61698	0.321117	1.00885	0.0533022	0.669841	1.17236	2.10961	0.261377	4.72907	0.618695	0.0161856	9.94994	4.19852	0.394407	2.2665	1.56013	0.0785558	0.346665	2.99867	0.706495	0.579904	0.483534	1.99237
26.5248	0.309385		0.624012	8.38647	0.55926	0.225109	0.660287	0.804907	1.31399	0.220688	0.736786	7.84898	0.401759	1.9355	0.5934	0.17191	0.405064	4.64299	0.903131	1.06516	2.68682	1.59971	0.261681	4.85445	0.158692	1.64335	0.0469911	0.783523	2.56128	1.45195	0.104839	0.226912	0.788668	1.36071	0.362945	0.785076	0.46622	5.21124	0.595866	2.71568	0.245942	0.503195	1.51409	1.98597	0.00496791	0.785496	0.00118982	20.3258	0.950977
28.0281	0.326919		0.783811	1.95415	0.381574	1.09179	0.932756	0.845367	1.05613	1.41515	0.703338	0.215025	1.72844	1.56161	7.94043	1.21463	0.504405	3.27569	0.576601	3.83919	10.5603	1.14109	2.03163	8.10406	0.864456	1.75785	0.267149	1.91643	0.878415	0.351623	2.38705	0.75194	0.599372	0.863112	1.41018	1.18033	0.828135	0.485838	0.640245	1.1011	1.06091	1.13202	1.78952	5.81043	4.66915	0.470328	0.685572	7.72342	2.36444
30.4467	0.35513		2.83567	2.5417	1.51011	0.0622632	4.19577	4.52509	1.32425	0.18679	0.487226	0.371693	0.915455	0.234773	0.0671482	2.08183	2.02654	3.61287	0.850607	0.947169	0.0687612	0.877933	1.02729	0.307318	1.4778	7.07665	7.53419	5.43906	0.915929	0.941106	0.136315	3.41658	0.488448	0.239173	0.154722	4.37946	1.1278	3.07231	2.65699	1.63731	0.514839	0.846637	0.126935	4.98637	1.26702	2.88954	1.22595	0.0927476	10.8412
32.0517	0.373851		2.00102	3.46855	0.685528	1.24549	3.47519	9.90118	0.593344	2.08389	0.0470759	1.46553	2.84688	0.0570541	0.063747	3.95164	0.0106651	3.3944	0.515278	1.71529	6.88994	0.650668	0.63628	4.73066	6.34662	0.202767	2.67224	0.855784	1.96252	1.45672	1.49288	7.09681	1.19339	0.129978	0.931076	1.4684	2.10466	2.00615	0.131054	1.69891	0.446109	0.459455	0.0589902	2.06415	0.0589902	2.91319	0.0181659	4.14268	0.0532845
		delta(t)=2
		3.89777	0.028092	0.567346	0.196535	0.716984	1.75804	4.39098	1.87659	1.7998	0.352249	1.8086	7.23962	1.57841	4.96277	2.89498	2.59035	2.36079	0.0512959	5.16148	5.53066	0.633452	0.304794	84.9812	2.93033	6.50527	1.48149	1.88185	2.03706	4.26744	0.818218	4.71803	1.52164	2.8603	1.82077	2.63219	5.81484	1.59252	2.44685	1.38948	0.517574	3.64555	5.07181	0.808546	0.318693	0.22197	2.34915	3.63279	2.04642
		0.0569962	0.770701	6.55663	2.04871	0.575567	3.66195	0.652959	1.57384	1.62267	0.781786	1.90684	6.00578	0.585495	3.24953	0.626252	5.14891	1.11012	0.166466	3.77839	9.96415	0.0680043	4.32562	25.1113	0.562395	2.30191	1.22903	1.60845	3.02643	2.98291	2.33864	2.01232	2.64472	3.86337	0.262513	2.92376	2.96966	8.72336	2.5147	10.5972	0.459293	0.229037	10.0991	9.15181	0.102658	1.52034	0.7313	0.634559	0.7084
			10.1869	5.99382	1.32922	2.84044	4.57731	3.09858	1.8364	6.56874	2.9723	10.2029	2.15086	0.78968	4.40266	3.03604	3.04276	17.8096	5.78643	0.427319	13.7548	1.99444	5.71222	2.78802	1.39741	2.58851	2.80944	3.53288	5.43135	4.96718	0.964955	0.24742	0.542196	0.0026392	1.24255	0.577921	1.38219	0.415825	0.25365	10.0275	1.68668	0.404894	2.44721	0.13585	5.1764	2.64478	1.38222	0.179169	0.957105
			5.17824	22.1582	0.645415	6.05187	6.31561	1.59065	1.17641	3.84506	0.0540646	14.4345	0.619888	0.101138	0.862927	0.138234	3.49944	16.1139	0.973704	1.63885	5.02607	0.966336	1.07609	1.14948	9.51803	2.81767	0.992341	6.62747	5.45181	7.52766	3.19658	2.13073	9.21914	0.177658	0.0722289	1.77637	4.69135	0.182872	1.00007	0.130996	5.32591	2.88456	0.91504	1.86345	12.8332	5.90466	3.13905	0.8612	1.16784
			0.207127	7.96191	7.17637	5.7905	2.10937	7.08336	0.542308	0.916878	2.10417	5.47081	9.19517	0.533971	1.14718	0.508995	3.16957	4.16739	0.697993	1.66889	1.05085	2.57254	1.17276	3.45642	13.491	1.2262	2.68539	5.15991	0.613951	0.793513	1.39002	0.0385548	1.34228	0.721022	4.07795	0.865237	0.429189	0.870027	0.810322	0.526044	1.5619	0.319807	0.630164	9.88402	12.4616	5.5562	0.232265	1.55863	0.38573
			2.99344	3.48115	4.27604	6.27858	8.058	14.4567	2.83239	1.6023	0.179191	1.4702	0.301244	1.62457	0.0524414	0.806212	0.0494362	1.00724	1.06554	0.580506	0.120245	0.643798	0.017561	0.787031	4.82384	2.00864	2.88541	8.34202	3.07312	3.6006	1.511	4.35746	2.54128	1.81714	5.98422	0.847188	1.52976	0.0575562	2.18381	1.751	0.507946	0.854802	2.23831	15.6695	4.72873	0.0860965	2.52582	0.425297	0.310393
			1.07102	4.18888	0.161665	3.26478	2.27363	0.4184	0.372105	2.97867	0.735486	0.741334	1.21109	1.23285	2.70728	1.65932	0.801024	0.119557	0.0840545	3.18566	0.0689955	2.87856	2.16698	2.70683	3.14638	0.975741	1.68957	2.75211	0.325481	0.54008	1.257	0.464299	3.48748	0.450322	2.33992	1.05841	0.41972	2.04431	0.192604	3.45935	0.371803	0.872171	5.55873	2.56904	2.13488	6.37603	1.34652	0.168346	0.276725
			5.03123	1.89654	0.0993804	1.70987	0.825055	0.894122	0.731254	1.37061	1.65444	5.6985	0.241827	0.350396	2.52217	1.2474	1.73564	0.0249178	0.963734	2.08049	1.18985	2.90726	0.380249	11.4546	2.05577	0.248314	0.400114	0.612812	3.48676	4.74877	2.8254	0.446649	8.736	0.689441	0.266306	1.1846	1.1999	0.857466	0.656899	2.17498	1.5305	0.796597	0.263999	4.86436	2.48236	2.42285	0.0343883	0.583488	0.68746
			3.15172	0.362746	0.0897962	7.33322	2.93494	5.506	3.66742	1.98358	0.111918	1.96569	4.49234	2.80375	2.96497	0.537955	2.78914	5.63443	0.20295	4.25755	7.84958	0.549041	1.50578	7.07521	0.527922	0.515898	1.73185	6.31491	2.3467	2.91211	14.8385	3.60024	12.3778	6.98185	0.856736	4.15916	4.15862	4.40234	1.56351	1.91453	0.279438	5.39779	8.32419	0.985356	1.26622	1.54181	0.843831	1.16639	1.13945
			0.156988	12.5544	0.752287	4.37318	0.991516	3.14879	0.627372	0.354557	0.182516	2.65867	0.267477	3.22397	0.171164	3.85309	10.0709	5.87495	0.159593	8.85616	4.47914	0.374287	1.6878	2.36833	7.12476	4.31583	0.577781	0.511335	0.76869	0.449412	2.40559	7.94874	0.0693231	3.85622	4.05538	0.295295	2.66981	0.106991	1.20224	5.79129	2.85475	1.89504	6.9417	10.2228	2.37769	1.10521	0.0890793	3.3504	0.067204
			0.796707	5.63152	1.71526	0.490637	0.246222	3.69016	1.20687	1.4369	1.88675	2.15154	2.66997	0.164661	1.21629	1.91087	0.0651041	0.492117	0.304013	4.71034	0.350212	1.03683	0.868682	0.567027	0.844033	5.33522	0.353859	0.0141823	0.76205	0.309188	9.56128	1.30781	4.03622	0.86299	1.83975	3.16146	3.19089	2.35059	1.83346	5.54134	2.01736	0.9668	1.60572	4.76118	1.87675	1.54624	6.12824	9.01312	3.83522
			1.43262	0.525404	2.13777	0.0757114	0.118408	0.508987	0.0477082	1.36895	3.05369	2.84264	1.55015	0.596131	0.860856	0.0212154	0.650332	3.22532	0.493319	1.13994	0.88441	0.129616	1.24932	0.729331	3.82837	0.687857	0.643163	2.39431	0.312706	0.0894503	8.46651	1.85675	0.426012	0.0888064	1.0553	0.632195	2.6718	2.16685	0.862781	0.0784823	0.237017	1.35823	4.06924	6.1634	0.985344	0.392609	2.86896	0.888908	3.93866
			0.257953	2.85256	0.621995	3.51802	3.51239	3.29943	0.298253	2.87581	3.91447	2.5041	1.65352	0.108713	7.04364	1.52455	0.404216	2.21503	0.650598	2.84921	10.9187	0.793302	1.88548	1.60467	0.486394	1.24165	0.703341	4.25245	6.07696	6.00466	3.78643	1.03084	3.74047	0.670972	1.68172	8.18155	0.0439168	0.753046	1.03034	0.648641	1.56982	0.183961	9.57315	5.53612	15.793	1.79958	0.106112	4.10897	0.0800816
			0.471009	0.304948	0.898054	2.35994	1.31435	0.415853	0.58273	2.86603	1.40826	0.724017	1.65171	7.87009	0.454298	2.50226	0.465746	3.24926	1.46363	8.92144	8.62614	5.55272	0.202545	1.49473	2.13292	3.79123	3.28261	3.57345	15.1405	7.6457	0.947788	5.89317	10.8583	2.02599	5.8918	8.87376	3.62997	8.5825	3.2945	3.72762	0.576602	1.72204	4.59139	0.151026	2.6275	5.2281	0.125434	0.102484	3.67242
			1.5421	3.47153	0.389148	6.18432	1.41823	3.24681	0.780624	0.159256	2.74133	4.95534	0.144772	2.49802	4.7561	0.942429	0.0595637	0.344816	0.15321	0.468722	1.06305	2.6454	1.62253	5.50192	0.0946798	4.04577	0.555931	1.82372	1.79562	0.538585	2.84536	0.271314	0.0425397	3.83242	3.24184	2.79592	2.50148	1.16496	2.88222	1.25661	1.08366	1.43064	1.30593	1.83434	9.8157	0.15939	0.957297	0.782514	5.62595
			0.0234885	10.6604	1.01994	0.776766	3.45971	2.98699	1.57072	1.35973	0.659996	2.22616	0.263487	0.450769	4.72571	1.14558	0.750172	1.94175	0.631472	4.51598	5.63365	1.00691	1.52045	5.3486	0.786053	2.10787	1.35936	0.257769	6.67052	1.79376	0.391725	1.89046	3.55572	1.94062	4.23177	0.0382794	0.332191	0.774813	5.65235	1.3674	3.9052	3.45584	1.41085	2.13214	2.83691	0.451281	0.629082	14.5643	1.38628
			1.11568	10.8883	0.0437687	1.4407	2.79679	0.332857	0.0684957	0.693253	0.39752	5.50638	2.18821	0.477774	5.47121	1.26053	0.00919654	0.322445	1.05172	1.61131	4.58076	4.12748	3.54986	2.05344	0.301099	0.104913	0.413685	4.66928	0.569241	0.399734	1.51242	0.995983	0.524649	0.236691	1.09853	1.63601	0.240448	2.61022	0.481263	0.963909	0.317165	0.160459	0.0573029	1.55183	4.90227	1.31221	0.643737	3.25771	1.05894
			2.12506	0.703157	3.19557	1.03804	4.75736	3.68761	4.60228	2.20236	0.97261	0.523336	1.60483	2.38684	8.00677	3.93242	0.71756	2.80444	2.53477	4.9415	9.19697	1.00364	1.10189	11.5233	0.873102	2.26466	10.3015	7.51734	2.74625	2.14947	3.66315	0.975855	0.818829	1.77908	1.55474	2.61326	3.25768	4.51693	5.82176	1.5018	2.28019	2.19284	1.25549	4.70169	3.92262	3.21217	3.27071	7.11336	8.51217
			0.307173	0.0802087	4.08495	0.773698	8.48007	1.88623	1.42614	3.50992	0.679967	3.24228	2.29627	0.445171	0.22968	2.61059	2.08716	2.00011	0.169779	2.81758	5.66129	1.99608	2.57824	7.34202	1.87035	6.24657	18.9691	3.09845	5.55528	4.58308	0.726987	0.674876	1.74935	0.650362	1.4913	7.55552	0.690331	6.84775	3.09622	6.3175	1.23578	0.114083	0.197427	8.56586	1.81458	0.0302138	1.03797	4.30158	10.2032
		delta(t)=3
		5.68484	1.31456	4.35465	1.22292	1.98633	2.80626	4.92401	1.06951	0.110174	0.0770818	2.24345	4.78302	1.18316	8.5583	3.52796	5.90495	1.52135	0.74232	9.51262	7.38375	1.29046	1.74387	92.3383	4.98403	9.79553	3.68962	0.879223	1.26535	2.81298	0.329775	3.99187	2.39605	3.02604	2.09593	5.23834	4.2331	4.17907	4.19102	8.00931	2.28295	4.62553	17.3991	3.91189	0.308646	0.670745	0.905795	2.58744	0.683003
		0.0891752	8.94116	11.229	1.55462	3.25552	0.646558	4.07185	1.24953	2.74461	1.46205	7.41241	6.00213	1.61774	2.08893	0.0438914	7.79826	18.2065	3.2246	2.45982	22.1478	1.41725	7.1017	23.0256	2.32016	4.78969	3.08194	1.56731	2.03931	2.64143	1.66521	3.88788	0.277416	2.63906	2.45854	1.45987	2.50113	7.87315	3.55491	12.796	4.1374	0.456908	7.07426	0.662836	2.04591	7.6082	1.33747	1.63484	0.835715
			11.1006	15.2833	2.86077	4.32102	10.903	1.79106	0.76214	4.88337	0.214378	12.207	1.45539	0.128077	3.10994	1.3536	4.10374	23.9046	3.81566	0.301336	17.5289	1.75805	7.18709	7.01626	8.79348	2.40385	3.24485	0.280325	3.88361	0.453606	1.03325	2.01288	5.23542	0.365637	0.574566	1.39612	4.0329	0.373086	0.381596	6.72937	2.28628	5.66055	2.06403	3.45103	17.0076	4.35015	3.84049	1.36669	1.42677
			6.02984	30.4869	3.45133	16.8696	0.335864	7.46408	0.0637653	2.87729	0.386639	31.0349	6.42218	0.339981	1.60669	0.00137181	2.72724	29.2976	5.11289	3.55111	7.60645	1.06082	2.461	3.09834	24.091	5.85967	6.69319	7.68928	1.61998	0.965088	1.64032	0.228269	5.76177	0.11648	2.46121	0.323329	1.77839	0.806644	2.10701	1.68455	4.89584	0.46312	1.88677	6.08532	27.5116	12.4755	1.63859	1.68469	1.57097
			1.74319	10.5421	7.80773	10.8346	2.89188	21.428	0.59126	0.847257	4.19797	0.894057	3.0785	0.988136	1.88341	0.933667	1.77194	2.21752	1.36705	1.85591	0.762895	1.48604	0.519827	1.70373	6.4261	1.65986	2.77007	4.53269	2.2522	1.83939	8.21287	1.12224	0.0718614	3.67029	4.3912	0.593426	0.512777	0.429229	1.77177	0.564082	1.89963	1.40376	2.87948	28.4063	16.7789	2.05069	0.711005	2.12353	0.95475
			2.05045	7.10931	2.74824	11.9767	4.68864	5.78554	2.96084	3.43627	0.165602	3.10424	1.34137	0.714318	2.3708	2.6159	0.0955452	1.33294	1.47684	3.21133	0.503095	4.55139	3.45138	0.555118	5.75262	3.64617	7.66116	2.79466	4.57309	7.81388	0.338137	2.44421	6.63073	0.282335	10.0927	0.228002	0.915811	3.34044	2.35608	8.85356	0.647567	0.180739	3.38317	4.48623	0.180869	3.98821	2.26766	0.0272146	0.365489
			6.31831	5.13874	0.453511	1.14333	2.54772	5.61249	3.83225	0.0500282	1.28269	0.562927	0.650417	0.147008	3.10217	2.8091	2.21464	0.183624	0.598848	1.63067	1.68777	3.56263	0.683029	8.71271	1.74449	0.178578	0.311459	3.0433	3.12254	3.97951	6.74507	2.67279	12.5785	1.68797	0.471207	4.86987	1.33033	1.4206	0.44866	1.4779	0.15283	1.07516	1.02037	4.16474	1.44421	2.72736	1.19577	0.575187	1.26579
			4.78148	1.6641	0.0721933	6.56954	0.146136	1.02004	0.945058	0.70691	1.20148	6.06253	1.74407	3.01477	10.991	0.0447202	1.30481	4.79621	1.77784	6.50218	6.42684	4.52438	0.706637	15.2843	0.613873	1.6744	1.82215	1.23147	5.49323	6.73718	10.6863	1.88694	15.9084	3.62084	2.62734	2.58333	2.83675	0.833694	1.02408	4.44747	2.06263	3.47267	1.15421	12.697	10.3195	3.29955	0.821259	0.430987	0.685021
			3.40323	12.3388	0.477173	10.3677	1.76296	0.208888	1.77623	5.30918	0.0105357	0.562562	1.74036	3.39018	0.60189	3.18351	6.09489	5.86693	0.348195	12.0258	11.4637	0.263605	0.129499	7.91	3.57703	2.8303	1.37379	9.71096	4.10747	0.899822	11.7587	10.2637	3.6644	6.441	1.0935	0.87474	6.62003	5.10419	0.914601	2.81825	4.13156	2.35335	11.7182	9.48055	0.822814	0.86211	0.112677	2.11224	0.75476
			0.48616	9.28712	2.14114	3.09747	1.32271	2.88166	0.887081	0.984405	2.56311	1.50037	0.966037	2.42098	1.99802	3.50006	5.58738	3.60075	0.179216	12.858	2.13794	1.04731	1.21936	0.223272	2.69836	7.58046	1.69599	0.104599	0.0733184	0.141952	2.32713	3.80109	0.0878102	6.68457	7.91284	2.46275	6.72146	0.312557	1.68204	6.76927	2.30116	5.00186	4.89365	9.62547	4.57109	2.1071	2.68742	9.69694	1.45723
			1.3063	12.0434	3.1481	1.1398	0.375452	1.87733	0.589314	4.32383	3.37603	3.84203	5.59952	0.0480757	0.81909	0.899605	0.165542	2.59968	1.54209	5.71916	1.97974	0.280861	0.0202819	1.29963	0.238542	4.17576	0.552003	5.31629	0.97034	1.12737	22.6232	1.59698	6.39631	0.191447	1.16648	0.35206	5.59599	5.40341	2.92353	4.18601	2.95486	0.75712	0.690184	15.2175	1.16095	1.3326	7.16181	5.66738	8.67784
			0.8033	1.1529	2.2274	1.85127	2.30906	3.01498	0.0812582	3.27772	6.69761	4.12231	1.42551	0.567447	4.56606	0.286726	0.263455	1.86432	0.202173	5.20694	6.96958	2.45127	2.43344	1.77173	2.8805	1.49457	0.145747	2.01364	6.28206	4.69718	9.41732	0.0710865	2.94288	2.22398	0.0108611	7.105	1.29446	1.53299	1.48308	2.02732	1.58287	1.9218	9.46865	8.5568	18.0398	2.09333	1.52719	7.24528	2.63145
			0.0371598	2.12194	0.97512	1.55328	3.14871	0.712521	2.15345	3.10897	4.45195	1.05458	3.38185	6.92307	2.34219	5.75521	0.521884	1.81454	0.569605	9.08615	14.4774	2.63435	1.06782	0.805066	1.00194	2.55297	2.80867	6.87383	16.165	11.0176	3.71219	2.04708	8.07155	1.51876	7.40053	9.39956	2.53999	6.39185	2.74373	0.906656	1.5751	2.49551	17.2097	5.62554	5.67491	3.9297	0.0110436	1.1525	1.64247
			0.370292	0.731078	0.0256028	2.37715	0.0252181	0.494865	0.34941	0.809969	0.648699	1.05774	0.660354	2.44783	2.4628	1.82002	0.116174	6.92295	1.20028	4.27326	5.02134	6.41892	1.3589	2.057	1.13715	4.4687	0.294502	3.22922	10.4322	6.71975	2.67791	1.85607	3.90411	1.68846	4.64228	4.96905	4.12587	0.77006	5.0047	6.27717	2.82937	1.00953	4.55187	0.111232	1.39349	2.13002	0.28111	0.923395	11.066
			0.21305	17.2756	0.209518	8.66099	3.73508	6.79689	0.145428	0.023044	1.14339	3.57077	0.124681	6.5305	8.69937	1.0604	0.159803	4.11573	0.641452	0.704517	1.55504	0.310006	1.31851	13.9709	0.324933	8.79364	0.280336	0.984011	0.0680853	0.223864	1.87184	0.699781	1.03507	2.35053	1.68544	5.61186	1.06457	1.95151	3.42523	0.319697	2.3358	3.54811	0.0305567	2.64286	9.65381	0.25488	1.01871	29.0794	4.8524
			0.921345	12.5354	1.39183	1.72257	7.68947	1.07628	0.317422	1.71801	1.71922	1.12987	2.91331	0.813374	7.90147	2.02479	0.140701	0.686466	0.325805	0.449356	7.65827	3.12224	0.299804	1.51362	0.0237726	2.1629	0.421825	3.57989	3.08591	0.558295	3.94488	1.02717	1.23927	0.949568	1.46453	0.837578	0.214554	2.38549	2.49593	0.932996	0.896764	0.722011	0.269195	3.12319	0.284064	0.116526	0.741536	1.35492	5.69959
			4.98683	4.2661	1.0998	1.60941	4.25505	6.56045	1.00027	1.10335	0.0163992	6.78961	3.15112	0.148431	5.25476	2.78423	1.91363	6.08269	1.57403	1.48178	4.0761	5.12624	1.62778	3.58066	1.08772	6.16494	10.4097	7.89656	0.127254	0.779089	2.5568	1.34188	0.00203944	0.06955	0.827579	6.263	1.27361	1.80593	3.67307	5.08276	1.36306	1.35845	0.0177739	1.67472	4.01085	7.04902	3.15251	4.13946	5.69808
			1.46189	2.81072	6.78069	2.89226	5.44109	1.55198	3.77038	7.19121	1.44627	2.93217	7.41755	3.1805	9.10185	0.493221	0.691868	0.269148	0.789001	11.9432	31.3918	3.26384	3.16111	29.6127	5.06062	1.52176	23.3628	3.40916	8.64618	6.44276	0.482961	2.81257	3.69793	2.31844	4.81521	3.32652	0.250122	10.2654	6.2666	6.14527	4.34796	0.887074	1.76322	12.9028	3.65294	0.262453	2.86012	0.794462	7.46357
		delta(t)=4
		7.47979	10.5351	10.0227	2.3024	1.03893	2.63667	12.8145	0.394304	3.86201	1.38539	19.8013	7.84552	1.64396	11.7759	5.46358	10.5337	9.52597	5.23966	8.21022	13.7844	4.62176	3.6211	86.9606	4.5704	16.0749	7.27103	1.30504	0.815898	2.60229	0.0831009	7.02627	3.63827	2.85388	5.14919	2.00495	1.90078	3.63392	1.79174	9.44788	0.837553	3.36112	13.9378	1.59004	4.74759	3.95022	2.91538	4.50036	0.641626
		0.124115	9.8678	19.8333	3.92471	4.93228	6.0412	4.25511	4.24659	1.6753	1.22448	7.94302	3.29932	0.549547	1.30122	0.605281	3.87128	24.549	1.54101	1.75162	26.0538	1.44432	8.6836	17.2255	10.7132	2.84298	3.47153	1.86305	1.24615	1.2515	0.411449	4.67945	1.98914	3.59827	0.520485	2.07952	4.0319	7.12897	4.29087	9.18	4.76059	1.48932	6.44643	7.20207	10.6897	13.2165	3.83277	2.68467	1.66429
			11.8879	21.6861	7.7576	13.2287	2.08318	6.17059	0.39037	5.85866	0.999847	27.8396	5.95798	0.750224	1.57592	1.07843	2.19738	39.1432	10.5037	0.731921	22.2133	1.09891	10.6225	12.4136	23.4644	6.48312	8.6397	4.19812	7.86005	2.65355	0.236851	0.122593	2.92507	0.650947	1.61009	0.133657	2.63058	0.491341	0.980223	14.685	1.96009	1.22949	0.597314	10.1147	33.4487	9.15413	2.22267	2.49838	1.65336
			8.15453	29.0943	3.60829	23.8778	0.271049	22.6188	0.778791	7.89806	0.424999	18.6913	1.61994	0.917364	1.08417	0.281558	2.73598	23.6133	4.06284	3.75704	6.70109	0.869163	1.29177	1.22439	10.9031	6.85599	6.56797	7.06403	3.92886	2.11138	9.08779	1.67972	2.19003	1.55495	5.12583	0.509489	1.9503	0.41747	4.36219	1.63347	8.4244	1.70264	5.27424	25.2621	32.3892	7.41366	0.6638	2.02681	2.6463
			1.77851	20.4178	5.71022	17.5718	0.26696	10.894	0.0555231	2.23422	2.24814	3.79818	5.09693	0.14928	1.15144	2.67823	3.3808	3.07453	0.298014	5.11311	1.28462	6.71123	3.37479	1.08768	12.6826	1.47847	7.45143	0.63106	0.416881	1.7872	4.79662	0.298679	0.526007	1.39877	6.96056	0.094297	1.012	4.54365	1.7883	6.40513	3.23	2.23625	4.35321	8.10809	4.28123	4.77999	0.672679	0.774856	0.932126
			9.25825	7.6924	4.28118	6.41576	12.617	15.6857	5.66768	1.44026	0.778324	6.25886	1.08098	0.96547	2.18635	4.05646	1.19971	1.34656	0.534515	1.04847	0.633864	3.72329	0.423094	6.43344	2.66414	1.73481	4.729	13.2389	11.6299	16.5984	5.42509	7.12908	18.2651	1.72959	6.12917	1.96164	4.68875	0.527374	0.468731	3.19714	0.286494	3.27411	1.86974	7.7829	0.359682	2.09825	2.05024	1.27192	1.49698
			6.67256	2.11113	0.0222285	3.10745	1.89663	7.43179	4.23348	0.101999	1.29503	1.85866	4.21719	1.90636	10.9794	0.454902	2.21827	7.30267	0.512844	5.79548	7.28955	5.1769	0.881521	11.7233	5.34711	1.45934	1.107	4.33426	4.15126	5.27853	19.9603	6.37119	18.0218	10.6026	5.96316	6.81403	2.92885	0.653015	0.701679	3.4448	0.278179	2.18609	3.69155	3.68717	6.67828	2.72779	0.486399	0.451723	1.33374
			5.04198	5.74109	0.307232	6.58692	0.00766027	1.22381	0.17326	3.0847	0.76353	2.58874	0.744318	5.16661	3.58029	1.34612	4.06716	5.13481	0.357124	16.6246	9.52528	4.46715	2.17643	19.087	7.25706	6.46903	1.92403	1.97822	3.94262	3.32549	9.95979	7.91789	7.32995	2.97159	2.96786	0.346551	4.40467	0.469329	1.97325	12.5248	8.36041	1.57474	8.63685	28.9112	9.37441	6.80048	0.202475	1.43612	1.18298
			0.83582	8.80984	2.54599	8.70455	1.7465	0.333935	0.666649	6.69881	1.15295	0.130959	2.73654	4.22653	2.43545	3.6684	2.54824	4.03363	0.0472069	16.4239	8.01558	0.171513	0.216163	4.64651	0.819902	4.5614	2.71757	6.58408	2.74494	1.36158	5.56852	5.67904	4.52295	9.4801	4.04116	0.764485	10.9832	8.67002	1.07958	1.43232	3.41476	9.14008	16.5596	8.01119	2.19101	1.85571	2.51438	6.227	0.794711
			0.671426	17.2557	3.82823	4.47057	0.841119	1.16433	0.691639	3.04254	4.58029	1.86564	1.79741	1.51161	0.869108	3.54318	7.8624	2.22264	1.06515	13.5399	9.17663	0.832843	0.161731	0.693058	0.576311	7.37776	2.25091	4.9752	0.102904	0.865519	10.5115	5.15968	0.82474	5.08355	8.1714	1.14966	9.88523	1.55049	3.09164	6.64526	3.51436	3.99206	0.477259	26.5776	6.42171	2.12416	3.28869	6.14184	3.94101
			0.689243	15.632	3.47322	6.52872	1.99406	7.16691	0.367395	7.40007	6.83829	8.42847	5.03822	0.037398	4.93257	0.449841	0.471181	1.59739	1.38031	14.6005	8.4278	3.5488	0.199229	4.0665	0.345667	6.09151	0.334633	4.73929	7.25156	8.66737	24.4896	4.05723	0.769579	2.83316	0.0482155	2.78001	3.40751	5.19561	5.61178	2.61939	4.4718	1.41854	3.34122	12.441	17.7394	5.76493	4.67815	17.7626	4.70952
			0.70769	1.52494	1.39873	2.11824	2.02502	0.632475	0.866996	4.85242	8.51878	3.39024	3.85658	9.25073	1.28564	2.97943	0.137111	2.61062	0.259233	13.14	11.3783	4.03373	1.37065	2.02146	2.88991	7.66025	1.33812	4.69903	13.4867	9.2709	11.4456	1.45847	7.42236	1.67058	1.96513	13.168	2.17173	4.4428	3.45497	4.01165	1.40962	2.12326	15.278	7.7641	6.82662	3.90742	2.12194	1.25884	6.28766
			0.743009	2.03501	0.239247	1.39785	0.934276	0.0032751	1.96111	2.1404	0.516569	0.420574	0.823537	1.75838	3.49284	3.89114	0.216504	4.11845	0.871594	3.61686	12.0125	3.41866	1.49956	1.2349	0.267559	1.53279	0.221814	9.00404	11.2131	9.80824	7.42768	0.404339	3.11837	1.67966	3.42412	6.21507	2.95774	2.65391	1.86906	2.48485	4.21208	1.9824	17.3276	5.56613	4.59423	1.32621	0.431911	1.88327	6.52191
			0.362126	10.886	0.415118	3.40909	0.76312	2.35346	0.324568	0.840545	0.700271	3.1441	1.33882	6.40905	4.32141	1.82455	0.23442	2.09169	0.411998	1.23495	0.362405	4.94323	0.75742	9.08881	0.750417	10.1721	0.493028	2.3379	5.06207	2.15388	1.77135	1.21007	2.11799	0.0861704	2.41189	9.65727	2.40433	4.60598	3.66251	0.914703	4.73543	2.72081	0.958641	1.42613	1.23976	4.2639	0.306595	12.6576	8.52412
			0.957728	15.4595	0.399225	12.0394	8.14493	3.0246	0.712625	1.1014	1.3637	2.48807	1.39588	5.15913	5.60576	0.0541781	0.108766	0.9614	1.35958	1.27155	4.02486	0.261634	1.58844	0.926051	0.426772	5.18201	0.349813	1.19587	0.470946	0.0333407	8.48639	2.30177	0.452947	4.43902	2.44694	8.64339	2.26856	0.499935	1.19392	0.686487	0.263222	1.00714	1.62884	6.50659	2.41378	0.878291	1.05383	7.12423	11.4648
			1.74858	5.89233	2.91787	2.10403	7.84368	9.967	0.996235	1.52445	3.00899	1.05426	1.85905	1.80933	6.93012	1.65927	2.81934	4.91307	0.824407	0.0931198	7.43583	3.9949	0.238802	2.82127	1.68095	3.3295	4.72677	9.2493	0.911835	0.492261	5.5154	5.01646	1.98112	0.504162	2.46334	3.02271	1.50933	8.66075	0.318764	4.2681	0.696141	0.696082	0.0408897	0.624116	0.663631	4.09336	1.69784	2.03918	4.12279
			2.51744	12.1753	3.45097	2.61249	2.59175	0.646995	0.881116	4.90005	0.118549	13.0338	8.94085	0.307973	5.96176	0.243382	1.95528	2.83252	0.502112	6.25115	18.3073	9.39189	3.44051	16.3671	3.4275	5.62158	23.6015	3.58568	2.82448	4.2565	0.14226	2.89061	1.27596	0.131704	3.07077	6.57156	0.142105	1.34755	3.67221	12.202	2.76902	0.237896	0.0554128	6.20423	3.70697	1.07398	2.74846	13.7387	5.08732
		delta(t)=5
		9.26911	11.5984	19.9567	3.51077	1.54194	10.4254	11.6631	4.17952	2.96244	0.241645	21.1836	2.86436	1.95031	4.25553	2.51836	8.20223	14.6382	3.18863	7.39764	15.7138	4.48015	5.18037	82.1493	10.3444	11.8691	7.80883	3.54402	2.25033	7.41981	1.95416	10.0288	8.14416	3.16666	2.89698	1.75174	2.27982	3.08398	2.24445	6.54827	0.636054	3.61706	13.4632	4.77818	15.2091	6.50326	7.0746	4.70759	1.35366
		0.159558	10.4951	26.1177	10.4764	14.3227	3.68869	12.2057	1.07536	3.0744	1.92672	21.0377	4.77853	1.19354	0.289142	0.636578	1.44294	39.6077	6.86664	1.20346	31.6771	1.55317	12.4303	19.4004	26.6575	8.23981	10.0198	5.68529	3.13795	1.16597	0.50584	3.15468	0.661236	2.65122	1.14921	1.5053	4.88741	5.70889	1.99229	17.3068	4.13677	0.186643	3.51134	15.6322	24.2834	22.0065	2.46677	3.72226	2.24163
			13.7818	16.7746	7.47448	18.6593	0.219338	19.895	2.75867	11.3199	0.508691	17.137	2.22813	1.54002	2.41389	0.993797	3.42777	32.4868	8.75953	0.735355	20.5226	1.21115	7.88021	8.67855	12.4619	7.6202	7.32451	7.15978	10.9419	1.60182	4.71501	1.26322	0.702974	3.48844	3.13552	1.46323	2.8704	0.249724	2.55027	15.3253	4.62693	2.62963	0.148815	29.9784	38.8452	5.60726	2.62426	3.06641	2.66622
			12.0607	47.8424	2.29471	34.9761	2.40276	10.5926	0.420362	11.6442	0.0560118	28.3867	3.77957	0.718605	0.455336	1.58991	4.69268	26.2028	3.88592	7.73132	8.22165	6.74401	5.8266	1.57218	20.8431	6.12242	12.9971	1.41154	0.812423	1.93598	5.56697	0.902188	0.591086	0.121444	8.99181	0.76394	3.87364	4.86732	3.18069	9.66067	5.45028	2.17737	5.77026	12.0849	14.3574	3.96942	0.809704	0.788291	2.74738
			8.39938	20.2662	7.35487	10.0945	6.74398	21.8188	2.31667	1.30312	1.26615	9.54206	5.02606	1.07226	1.97398	3.49175	6.77587	2.68322	0.0362142	1.9548	0.428869	5.51454	0.156837	9.80507	8.80356	0.75321	4.70805	6.12354	4.10621	5.19028	13.9955	2.53119	7.37353	3.88498	6.01443	2.51997	3.27035	0.0931743	0.334311	2.38745	1.25923	1.58877	2.71568	12.1891	6.37759	4.53336	0.593774	3.67853	2.47397
			10.1517	4.27283	3.52612	4.5737	10.3669	19.018	5.56365	1.03749	0.548763	9.20023	1.87874	0.689898	10.6105	1.01925	1.85316	1.48815	1.04596	3.33152	4.78973	5.60452	0.805056	9.47538	5.60729	2.62879	6.79413	14.991	13.4443	20.0497	17.3415	11.8774	23.7094	10.0055	15.9992	5.39494	8.43436	0.735773	0.270383	5.83087	0.524593	7.36572	5.44064	2.75574	1.0948	3.14941	1.43095	1.12141	1.84776
			7.02745	3.12019	0.0857237	2.56451	1.00812	1.18011	1.73311	0.399862	0.825553	1.88331	0.810718	3.60079	4.52466	0.919994	6.58071	7.60894	0.609329	15.5468	10.6524	4.7955	1.33915	17.2892	11.7262	6.24806	1.3468	5.24671	4.80209	2.31115	12.366	15.0574	11.0488	10.1218	6.49564	2.92713	4.41908	0.853176	0.514468	11.1362	4.30651	0.38487	13.2404	20.2983	5.23949	6.74895	1.34329	2.05805	1.90959
			2.95503	4.15839	1.52485	6.23635	0.243497	0.987937	0.0452245	3.94092	0.133482	1.35409	2.05649	4.46725	8.97031	2.46325	1.1827	3.05676	0.83766	21.925	6.19608	3.63407	1.68308	12.8264	2.60659	9.31752	3.69527	1.17172	3.99707	4.25862	5.66964	3.84822	8.83345	4.86455	7.49694	0.315259	7.58327	1.88958	2.42014	9.77737	7.44533	6.93076	4.71167	28.1695	11.9227	8.99108	2.47364	5.88262	1.43064
			1.18571	16.5551	4.27399	10.7757	2.31388	0.958311	2.36741	11.7901	2.78054	0.9383	2.8394	3.47479	0.742982	2.80939	4.12616	2.99821	0.720822	15.8164	17.6272	0.726647	1.39381	4.22764	0.0597605	4.84867	3.85924	20.9473	2.6649	0.554566	11.3555	9.59256	1.77245	8.04227	3.76047	2.53483	14.2615	13.5445	3.55268	2.87615	4.2266	7.06786	4.23133	22.6763	3.59277	2.4105	3.12369	5.61907	3.69926
			0.721587	20.2375	4.63692	8.43328	0.844295	5.10894	0.289817	5.78755	8.57341	7.82478	0.679339	1.50453	3.09751	2.83768	8.85137	11.464	0.659839	26.9846	20.6859	3.16238	0.181319	2.50905	2.59168	9.85883	0.434418	4.05633	5.30546	6.90259	12.0258	8.58176	2.68615	11.5282	4.4448	7.69139	6.77518	0.843655	5.32508	3.24447	5.45715	5.39331	0.929307	24.9039	33.458	5.7229	1.73289	18.571	2.19419
			0.59567	13.8243	2.51467	1.65114	1.72242	3.6413	0.354558	8.77241	8.90045	6.17349	9.46008	8.96556	1.81994	1.38853	0.831719	2.08912	0.505933	26.8403	10.4042	4.51401	0.350178	0.15957	1.21083	14.6309	1.1876	7.49019	21.1881	14.6151	24.9603	6.22435	0.722037	2.79048	1.89171	10.5594	2.70246	7.80648	9.05498	4.12243	5.75189	4.26895	8.33247	15.7429	6.79339	8.30991	5.62857	7.12823	7.00422
			0.859163	1.9429	2.28456	2.36305	0.238494	0.00570623	0.63539	2.89574	3.4983	1.12995	0.816019	2.81397	0.555286	2.21921	0.302155	3.79149	0.305064	6.31472	8.41817	4.74591	1.90058	2.48781	1.96986	7.732	0.13335	6.10022	9.83309	8.21371	17.6311	0.0797322	2.34853	1.16211	3.07748	8.53726	2.43962	4.90681	1.92186	6.46223	4.52275	0.0494184	14.4292	6.90286	2.88746	1.31248	4.84668	3.28699	12.3952
			0.0417535	6.30098	1.23912	2.12005	1.61882	0.839993	0.086437	3.37312	2.20938	5.34148	2.29305	5.90322	4.29065	3.14659	0.855165	3.19329	0.00287249	0.790848	4.23464	1.75585	0.509469	8.5809	0.0163829	6.0863	0.260292	4.5813	5.41818	4.25467	6.50288	0.0320411	0.939674	0.535789	1.62184	10.5024	1.25802	3.64675	1.16913	1.08366	6.41131	4.13225	8.76752	0.90356	4.33268	3.21736	0.474841	15.2181	6.03002
			1.79564	11.2178	0.0691067	7.51329	2.78264	1.44784	0.211448	0.597877	0.0366236	1.73948	5.20218	5.08779	11.276	0.062418	0.124212	6.70892	1.88819	6.83496	14.1898	2.06221	0.809484	0.0532541	2.47325	5.46888	1.4047	1.60101	8.64292	4.16519	8.21144	3.6944	4.88134	1.32948	5.35047	8.95478	3.44698	2.13296	2.42977	4.02225	1.55179	0.849744	4.75697	2.49056	3.50996	6.54555	0.941619	0.728362	18.4548
			0.992644	11.2817	2.34332	13.1933	8.40918	13.1545	3.50929	1.85564	3.12029	1.44892	1.94527	3.50921	4.52942	1.58919	1.42493	7.49654	2.55548	2.47391	3.18909	0.643766	0.0639486	0.207705	1.81501	11.5264	10.7408	3.09799	1.98213	1.32872	10.7714	0.946472	0.0264492	4.93208	3.59224	14.8122	6.58064	3.0756	1.08607	2.50849	0.629478	3.09997	1.04822	0.621848	1.29388	5.26664	1.6123	8.28215	3.38384
			1.48369	13.7397	6.22836	2.1724	2.13036	1.61558	0.494596	3.16913	3.77005	3.81978	8.91068	2.4269	6.98156	0.554596	2.82753	0.78127	0.0598183	1.77621	20.5334	7.82254	1.16372	14.6798	1.87221	3.71392	14.0897	4.49024	1.14958	3.43122	1.35376	1.21336	0.862129	0.217925	3.99286	4.0591	0.135197	16.6545	0.858596	11.3149	0.19579	0.859434	0.0256359	4.63065	0.961848	0.10649	1.36635	9.06744	3.27871
		delta(t)=6
		11.0243	12.1347	26.7314	6.97925	7.80926	3.96434	19.4161	0.82353	1.87911	0.423969	40.5417	0.855815	0.309016	5.70697	3.39241	4.32092	25.4212	9.75141	5.95722	19.7294	2.75136	8.09438	91.8349	25.4091	21.5996	17.0034	7.78551	2.13151	0.773476	0.969437	6.0804	6.40197	2.0419	0.178372	3.92078	0.624296	2.24295	0.377589	12.9788	0.507393	2.28002	8.91482	13.0727	31.2051	12.2133	4.79047	5.29211	1.8766
		0.19819	12.2457	17.3677	10.2294	19.9545	2.8881	30.1614	3.43865	6.34528	2.2292	13.3026	3.22691	2.05589	0.835599	1.2938	3.83976	32.8976	4.96246	0.917272	29.431	1.4118	9.44952	24.5615	15.1404	9.54083	8.85791	7.45321	5.07088	0.681442	2.90148	7.23094	0.0749057	10.2321	3.07001	3.67904	5.19213	5.9942	3.94258	18.4236	8.17241	0.853373	1.29787	37.5414	29.0364	15.4355	0.137825	3.87267	3.26307
			20.0641	32.3548	5.7735	29.405	3.25051	8.66847	1.43596	15.8655	0.0526333	26.0394	1.85905	1.37544	8.33241	1.4714	5.12333	35.6819	8.71051	5.44389	23.4464	7.38763	17.7485	5.17009	22.0271	7.93605	12.7358	1.4707	8.76314	4.6724	2.52459	0.575167	0.667182	1.27989	6.16974	0.92073	4.63506	2.32479	1.86948	27.7889	2.32897	4.09741	8.27862	9.38308	18.7121	1.2501	2.82646	1.39327	3.21471
			24.4944	45.8036	3.16383	24.7564	1.08504	25.6594	3.00435	3.14639	0.426112	39.6922	2.98542	0.488136	0.302938	2.70315	8.65649	25.0589	2.26326	3.63355	2.82832	6.80311	0.963564	11.2075	16.6039	4.91245	9.6509	8.83824	4.12904	5.20648	14.0972	2.50585	6.56765	0.956166	5.08449	3.18293	4.35408	0.0954604	2.2148	4.14419	3.33478	2.60947	5.20762	17.106	17.3337	6.47736	0.844589	4.18427	5.13843
			8.97274	15.5956	7.04909	5.9497	4.19347	25.8738	2.86833	0.764781	2.03787	11.2121	3.97768	2.06011	5.94467	0.817002	0.110988	0.75924	0.061136	2.46817	2.80999	7.73151	0.379492	13.6678	9.9628	0.473217	6.95892	6.0458	4.09331	5.33778	31.5331	5.91607	14.5658	14.3217	10.1098	5.50175	5.24914	1.6492	0.215863	4.89288	1.91931	1.23887	6.81332	3.48713	0.900429	6.66891	0.0739167	3.4703	3.15346
			10.6001	0.897102	4.41101	0.930688	7.6892	8.17502	2.52372	2.10821	0.248912	6.23184	1.80268	1.23411	3.05798	1.04459	4.81467	1.6174	0.641248	11.0802	7.51163	6.12453	2.56227	12.1329	18.2693	8.09657	7.61761	18.4445	13.7942	13.6878	11.9208	19.8126	16.4483	9.24715	16.6063	1.44345	11.0912	0.206971	1.12746	17.5792	4.92611	3.32804	14.6275	17.1374	1.06126	6.19046	1.96573	2.59666	2.16873
			3.40608	1.32456	1.63987	2.44459	2.13396	1.44218	1.12511	0.778858	1.22175	0.301566	0.571119	3.13034	10.0168	2.71136	2.43136	5.28913	0.162162	20.7028	7.18229	3.41129	1.01531	10.4876	7.02219	9.74855	2.71252	4.21358	3.90903	3.25646	4.44012	9.39012	13.1339	13.9989	12.0666	0.714636	7.46553	2.57128	0.758744	9.08855	3.61034	4.38515	9.53817	16.8232	6.05814	8.34745	7.34251	6.84176	1.18457
			4.6423	9.51821	2.96321	7.40197	0.104991	0.482698	0.402502	8.49727	1.62891	1.68487	3.35122	3.21962	5.98108	1.06051	2.28993	1.92318	0.473268	24.3613	15.5403	6.11862	0.966311	12.7246	1.48836	9.82015	4.34342	7.61582	3.61087	2.48068	13.5935	6.70736	4.93075	4.06702	7.1143	1.25357	10.2135	4.62342	5.20914	13.1659	9.67464	5.2573	1.3225	53.8201	16.3698	8.77185	3.13291	4.05874	5.13045
			1.1316	20.4382	4.6796	14.2066	7.54585	2.03505	1.80865	16.928	6.3807	2.2759	0.380403	3.39454	1.86137	1.9562	4.9319	12.1543	1.04336	30.8191	29.5451	1.36417	2.65331	2.62007	1.23405	6.84462	0.660501	18.1076	1.68795	1.80163	12.9936	11.485	8.39607	14.8069	1.30237	11.9538	10.5773	10.2199	3.16885	0.16542	5.25769	8.47502	1.88275	20.0951	26.5425	3.00684	1.59911	17.1679	1.22711
			0.423238	19.8825	3.96226	0.513678	0.687862	2.38093	0.700618	7.46525	10.8464	4.60371	2.79848	14.135	0.751833	3.67652	7.85851	10.0266	0.151367	43.2489	20.338	3.09854	0.71655	0.806507	4.55214	18.8266	0.203186	5.79706	15.9585	12.0528	10.6304	9.26055	6.5461	4.92189	2.15275	16.3135	3.42291	4.01607	8.62842	4.13056	6.68584	7.83614	4.09531	28.1193	17.2404	7.6625	2.35425	7.6746	5.32443
			0.815895	12.3698	3.23199	0.984781	0.586224	3.90664	0.597552	6.65153	4.18618	0.881203	4.10523	2.95913	6.10018	0.375184	0.358152	3.42625	1.24668	16.5527	8.67904	5.09356	1.05679	0.293401	0.691277	12.1699	0.0444157	9.72799	14.5103	13.2834	33.214	3.10589	0.968225	2.00621	2.60422	6.08894	2.82721	9.99951	3.82062	4.54235	5.25638	1.40244	8.49258	17.6655	1.88914	4.31458	9.80781	11.165	10.0512
			0.571356	9.6628	3.7613	3.59633	0.857586	0.876049	0.124177	3.84939	6.25646	10.7937	2.30399	8.57295	1.32481	2.17365	0.581355	6.45655	0.159349	2.25213	1.94683	3.82476	0.764367	5.85509	1.46945	15.5613	0.023267	2.76488	5.92046	3.10093	15.9114	0.486088	0.711597	0.0102911	1.62471	14.2571	0.838143	2.89954	0.97082	0.840315	6.83414	0.249259	8.42738	1.78916	2.74587	3.77403	4.97415	7.52081	13.4627
			1.1872	5.2192	0.485676	5.67	2.57944	0.402139	1.70529	0.418625	0.668123	3.4132	5.04419	4.03861	16.0873	1.00398	0.144411	4.71323	0.498155	7.92352	28.1091	0.440258	0.865636	0.289257	1.06884	1.94947	1.05377	0.94161	9.25087	6.84756	14.1156	0.61627	2.98924	1.77927	5.29416	7.36548	2.83905	1.84039	0.508226	2.63505	2.84765	1.73817	17.7747	10.8435	6.00156	5.11012	0.642219	3.33012	12.8013
			3.90755	6.10067	1.31101	7.86083	3.66543	10.6525	2.50338	1.45151	0.778177	2.65834	5.87353	3.46133	10.2688	1.92506	1.1685	9.67821	4.43122	9.94956	12.5108	5.62444	0.0508361	0.211876	3.10697	14.0632	13.6167	1.53435	9.17264	8.55742	10.4624	0.0873396	4.06562	2.25714	6.60138	22.2515	8.47254	4.26902	5.1614	3.23834	2.24495	3.1884	4.1746	1.38251	5.25873	14.389	2.65492	1.23117	7.92047
			1.15341	16.0049	5.56282	10.9286	2.34991	5.25083	2.52273	6.78473	3.78157	2.44847	7.12455	3.52398	4.13522	2.13624	1.4329	2.29057	0.923196	7.29345	19.1135	2.30152	0.397916	3.0572	3.15905	12.5961	23.6389	0.817351	7.3909	5.38218	4.25338	4.88692	0.882576	4.58289	7.74109	11.6993	2.31745	4.87452	1.84647	8.32194	0.667695	1.78598	1.47526	4.67846	1.62892	0.622725	1.28915	21.0674	2.61267
		delta(t)=7
		12.7597	13.7471	19.1846	6.40565	12.3049	1.50043	38.5039	1.95004	6.2264	0.836049	29.0546	1.47897	0.162077	4.35397	5.18422	7.80581	20.1363	7.70548	5.21034	17.8879	3.37815	5.73653	98.9374	21.5238	23.6431	15.3402	8.96457	4.32767	0.73442	6.8438	8.97586	3.6067	8.91274	1.50189	4.69809	0.51507	2.36158	0.0178147	14.1131	2.06215	1.24799	5.54551	36.8649	35.3254	8.03523	1.57501	4.90926	2.79838
		0.236453	18.25	33.2564	8.17838	31.0309	0.176231	15.8232	0.79568	9.78186	0.520204	20.4489	1.35871	2.45339	4.70103	3.34555	3.9503	36.229	5.43768	8.2893	33.6992	8.12105	20.1387	14.1409	25.5248	11.4615	15.0952	0.836746	4.02536	2.90327	1.02166	5.5998	1.50814	5.2819	6.18511	2.28153	6.50288	1.36481	1.69092	28.5808	3.91501	1.01904	14.6355	13.0086	12.0459	7.37455	0.223311	2.39501	2.75993
			34.7334	29.8479	6.41352	21.1307	0.343518	23.5265	6.26027	6.61683	0.487938	35.8924	3.5217	0.640743	9.09855	2.91006	8.74442	34.13	6.21804	2.46622	12.3676	7.87122	7.75998	15.5691	17.1	5.94803	11.1226	11.4481	18.9824	11.7314	7.77798	2.1413	8.92009	3.68565	3.61573	5.00945	6.85983	0.893916	0.983238	14.7676	1.02075	1.72378	0.714026	13.898	22.1437	3.13887	2.81784	5.25305	5.79332
			24.7541	41.1633	3.25141	17.9425	0.663019	29.6316	3.31509	4.06125	0.298345	45.1251	1.7887	0.927358	5.52632	0.408556	0.608138	8.20238	2.56623	2.58768	0.0114926	9.24036	1.40859	15.303	16.2966	3.18023	12.9024	8.55908	3.36361	5.20936	31.6269	6.554	16.7719	8.51706	14.7902	4.23215	4.12875	1.22562	2.0055	7.21052	3.36161	2.32078	10.5108	8.88294	7.23473	9.09206	0.3635	3.87028	5.62145
			9.3892	1.11763	8.64288	1.46918	2.60525	14.0445	1.33889	2.34352	2.04818	6.50699	6.11362	2.97979	3.29995	0.0611763	0.659904	1.07792	0.347794	8.54539	5.07424	8.48489	2.8731	13.4596	26.9401	3.46025	7.7413	10.0525	7.14118	2.68645	20.0401	13.8347	6.06948	13.225	10.2536	1.54202	6.54717	0.094077	0.768345	15.1045	4.15798	0.0142092	17.2874	9.2686	1.83866	8.90726	0.896018	4.60993	3.2657
			5.50176	0.110966	9.85499	2.14603	9.57933	8.86329	3.18382	1.55284	0.603056	2.47885	3.79621	1.4884	8.21944	3.28933	1.67508	0.937065	1.19416	15.4473	4.62611	6.07269	2.01729	7.31539	10.1883	15.3301	10.1204	15.1217	12.9995	15.6533	4.76954	13.9377	19.0002	12.6231	26.877	1.82718	15.2188	1.30259	1.5505	17.3845	4.19959	11.2846	12.7674	12.6764	3.1825	8.40971	8.71512	7.07332	0.92352
			4.47757	4.59266	2.98296	3.09653	0.589547	1.9434	2.16837	3.24771	4.16158	0.416467	0.353359	2.12949	6.26432	0.662458	3.59517	3.67723	0.606504	22.9318	16.8534	6.47053	1.13853	10.9757	3.63755	9.81743	3.02441	11.7299	3.67918	1.53487	6.38413	14.0828	8.68786	12.1042	12.0209	4.15876	10.0207	5.739	2.59959	11.8309	4.99524	2.97543	2.70069	32.6726	10.2862	7.60606	8.138	5.20218	4.83074
			1.94374	10.4742	3.52426	7.50887	2.10813	5.41129	0.143117	12.6751	5.09381	0.194606	1.30577	3.19806	4.13173	0.480041	2.9616	10.4741	0.0364308	40.4207	27.926	3.46397	0.994126	10.283	1.0166	12.6172	1.61881	5.8595	0.283169	0.343218	15.4341	8.86192	10.4045	8.73543	3.32934	8.83727	7.17846	3.29015	5.92281	5.78065	12.6082	6.61583	1.82686	50.1486	53.2998	15.1185	1.58102	14.7698	1.88612
			1.00712	18.6652	3.50233	3.11527	7.07406	0.493202	5.04842	18.8768	8.0882	1.28152	1.76281	21.787	0.274623	2.05021	4.42395	11.0345	0.758264	48.3365	23.2272	2.26317	1.19186	8.84084	2.63732	13.9025	1.23315	16.3179	12.4559	4.75256	7.68722	8.87267	17.1999	5.7527	1.01717	15.4932	3.99947	3.69099	5.29108	0.419582	7.04277	7.96937	0.874701	23.7016	12.3647	3.79644	2.19314	6.62954	3.07556
			0.308296	18.4631	3.75253	0.333942	0.997957	3.06015	0.960162	5.23945	5.2789	0.411162	0.463363	7.2726	0.431719	1.60896	7.57438	15.3533	0.552857	30.1135	19.9402	3.47846	0.740462	1.17402	3.23084	14.5461	0.92832	7.98043	10.6942	10.7001	15.8245	6.66665	2.17123	2.93236	1.68754	10.8825	3.3141	3.71646	3.13413	3.71928	6.5853	2.43394	4.43225	29.3494	8.96668	4.10295	5.26601	11.8236	10.7317
			0.473731	3.30448	5.28912	1.04694	1.896	6.57945	0.973865	8.24411	6.88814	13.919	6.72573	7.51037	8.53412	0.175724	0.755581	5.42173	0.362208	9.3521	2.83822	4.94522	0.581743	7.3546	0.693594	22.6434	0.011173	5.09513	6.19397	6.39136	31.6049	1.65506	1.16687	0.0786522	1.31222	11.2336	1.55015	6.9589	1.43047	1.84839	6.83899	2.25494	2.88656	8.54471	1.8174	8.40767	10.0118	1.67722	13.2471
			0.0205176	8.26803	2.91834	7.39266	2.35201	0.277223	0.459854	0.823066	2.80602	7.99001	3.41712	5.32552	8.6894	0.140521	0.395285	5.3085	0.590367	11.5862	21.5729	1.70776	0.961882	0.388687	2.6404	8.71426	0.265925	0.108285	8.86139	5.41983	27.8047	1.6267	2.61326	0.75626	2.16663	12.1787	3.31925	1.91065	0.62237	3.76518	2.97018	0.378652	14.0234	11.0987	8.12628	5.24716	4.66594	0.524986	20.5634
			2.16512	3.12344	0.56912	5.90317	1.20946	6.80356	5.75884	0.281396	0.397785	4.06578	7.16366	2.51891	15.1402	5.4137	2.09952	10.5982	2.3756	9.65776	25.8985	2.45926	1.34686	0.660001	0.772693	11.3994	13.6352	9.77925	9.9403	12.4462	16.7006	1.14614	3.2217	2.38569	6.09556	22.3486	7.49715	6.74105	3.70949	5.09689	4.00907	4.61923	16.5344	9.08595	9.92341	12.5942	1.80118	4.53436	2.93913
			3.11692	12.1137	3.86519	9.04672	2.22124	0.454752	2.1501	6.96908	1.03123	7.4835	14.2966	3.48715	10.516	3.39336	1.23167	1.8523	1.93059	18.1818	37.6739	7.30087	1.04668	6.9303	7.0132	15.0085	28.3529	0.245086	12.7662	15.338	4.05361	7.52719	9.6077	2.67577	12.3866	22.3707	4.1037	3.97446	6.69427	7.7819	1.42725	1.58072	5.15355	6.24933	5.49321	5.85038	2.24173	7.71832	6.80698
		delta(t)=8
		14.695	20.4081	35.837	5.03609	21.0405	1.23372	22.3189	0.203201	9.56165	0.135039	39.6692	2.56465	2.73855	12.831	7.93529	8.73826	23.0223	8.02498	17.7592	21.7691	11.2296	13.701	71.3101	29.9106	27.1246	22.8798	1.3781	2.36215	0.107463	3.73391	8.18812	4.00832	4.3558	3.55557	2.82465	0.305728	0.468167	0.326994	22.0327	1.06045	2.28872	25.4833	14.5178	17.204	2.01339	1.88756	4.10672	2.31988
		0.280472	32.2744	29.8281	9.00516	22.4852	6.68326	34.1867	6.96899	3.80427	0.0654337	27.8146	3.82004	0.782491	5.28356	4.30602	5.26004	34.5135	3.42689	5.19915	18.8307	8.23125	9.36664	2.78024	20.1249	8.35572	12.9312	11.0025	11.6591	8.96669	8.79904	7.9545	10.4279	8.12193	3.0784	7.77086	11.1451	9.59534	4.02956	15.1831	2.72303	2.15586	2.5287	17.836	14.849	12.1456	0.299602	7.21055	4.68716
			34.6444	27.6421	7.30289	16.8074	0.00840312	27.1425	6.58979	7.33693	0.181071	41.9096	6.63316	0.318205	20.2733	1.45113	2.0863	14.1463	6.55012	4.67851	4.2877	10.4047	8.92169	19.9979	17.8479	4.77152	15.9124	12.7822	18.4032	14.9082	21.7111	5.85262	18.6137	13.9451	10.6939	7.75791	7.42415	1.9927	0.882238	17.8454	1.02968	0.273299	2.06418	4.4472	10.3691	4.914	0.82858	4.96108	4.93857
			25.4004	14.3123	4.58548	9.20359	0.275222	13.7133	1.14007	1.55213	0.091593	35.191	3.51933	1.87831	0.749595	0.888042	2.76752	8.54199	3.00174	7.22337	0.289558	9.26741	5.20113	15.6203	35.847	5.03929	13.9557	13.3729	7.8324	2.66574	19.2122	16.8473	5.31444	8.06707	15.4266	1.56913	3.67873	0.0067976	0.726748	19.5423	0.390619	0.113925	22.8557	27.8051	9.63459	8.50943	1.47884	3.28525	6.24964
			4.89395	2.79321	15.6692	3.03908	2.99063	14.9172	0.357354	2.13568	5.8231	3.74351	9.5835	3.36832	6.7036	1.10211	0.0593553	0.0673738	0.301487	12.2501	2.92734	8.57199	2.25053	9.9437	16.5915	8.96389	10.3643	6.46357	5.21533	3.87671	8.83133	8.49676	7.40264	16.8723	20.4303	1.08496	8.99347	0.719327	1.13855	13.7583	3.73961	2.42343	14.6615	5.43035	3.91782	11.8194	5.78749	8.43061	0.893842
			6.05896	1.96968	12.635	1.5139	7.11	9.77112	2.54019	6.26214	2.46663	1.29937	5.66186	1.03898	5.62098	0.792321	2.97895	1.46692	2.1725	17.78	12.9281	7.94766	1.07778	7.18408	5.37746	13.1899	10.0157	30.6876	12.4809	11.7683	8.55563	21.1415	13.5913	11.1431	25.7639	3.81101	18.3207	3.7115	1.76079	18.9597	5.79935	8.87987	3.31362	22.451	4.00643	8.36774	9.33149	6.35908	4.28255
			3.0949	8.06452	3.17532	3.86473	2.28193	0.90528	2.10678	5.84023	9.07829	4.26807	0.334681	2.10407	2.90079	0.186822	4.69712	14.3333	1.34732	38.7055	29.2513	2.56868	1.56778	10.0295	8.06305	12.6444	1.40011	8.93788	0.534409	0.418879	7.50989	16.556	11.5629	20.3989	7.02034	13.428	7.03775	4.37047	3.23303	5.1276	6.96686	3.9182	1.10382	26.6922	41.0943	16.1447	5.68337	16.8303	1.43049
			2.69554	12.2045	2.82889	1.66759	1.83468	1.79122	1.64609	13.9432	5.94122	0.372034	3.99092	18.8455	4.08781	0.944603	2.76633	9.17585	0.829796	59.1909	23.4704	0.348603	2.04936	18.31	1.65388	21.6235	0.0877797	5.59925	5.61978	1.70939	10.4587	7.63327	20.0118	2.2943	0.911078	12.4587	1.965	3.53962	8.91009	4.97015	14.6025	7.10244	5.54182	55.6615	32.0888	17.2113	2.15794	5.13067	3.37292
			2.77717	16.9374	4.346	3.16798	2.42279	0.282368	4.53004	15.8954	3.13369	0.632364	0.769245	11.433	0.940338	0.629759	4.0345	16.3013	1.25405	35.1444	25.8455	2.8518	2.84815	10.0574	1.41843	10.1407	2.29436	21.0787	6.72925	3.92672	9.76177	8.56644	7.277	3.81952	1.38017	11.1381	3.61358	18.2838	0.500462	0.860156	4.95585	3.04522	0.441031	25.4614	6.2355	1.78376	5.02751	10.6687	7.05971
			0.265335	6.77163	6.51358	0.332858	3.20649	5.99954	0.796116	6.53989	8.49496	9.32237	1.3833	11.0657	1.70774	0.74669	10.809	8.43281	0.224042	19.9442	11.1731	4.07751	0.544236	9.95901	2.64197	25.9598	0.652358	3.79128	4.60693	5.19905	15.0274	4.50374	0.459622	3.85916	2.6327	17.4175	2.98624	2.19744	1.0092	3.04265	8.37774	1.45219	0.787713	16.1924	8.85286	8.39231	5.40886	1.54839	11.9518
			0.0404619	0.176352	4.01367	4.24427	3.81501	6.43853	0.837716	3.06882	3.19686	10.7059	5.98998	5.79802	17.297	0.48816	0.290807	4.7013	0.0616208	24.3112	23.7127	2.77574	1.03976	1.49406	1.52732	12.6087	0.199499	1.17522	11.2346	9.6253	44.246	2.47938	0.109623	1.25175	1.81144	11.5797	4.35019	5.92247	2.8495	1.3252	5.16851	1.92595	8.90749	28.3482	8.56739	10.3033	8.16568	2.40074	16.6756
			2.79911	5.4621	1.54148	7.86964	2.47882	6.51242	3.21959	1.0917	3.23665	8.20278	6.09213	3.37437	8.16161	2.15303	2.58958	14.4105	1.97117	13.8396	19.5852	4.99725	1.79831	1.12514	0.169487	20.9563	10.5768	6.41081	8.32582	10.3797	31.4319	1.245	2.45263	1.57443	3.27488	28.7257	7.22901	8.78906	4.4846	2.47895	3.88875	1.6466	14.0856	12.2908	10.6055	13.9383	3.07332	0.979509	2.57776
			1.9443	5.72467	2.48872	7.37416	1.78154	0.560968	4.54489	2.70771	0.244716	8.82761	14.0626	2.46846	15.716	5.92488	2.23644	2.03366	0.705635	18.8759	58.3236	4.28563	3.82628	8.61911	5.60475	11.4712	28.3273	7.23652	13.7498	20.5919	9.16195	2.57986	8.21746	2.45593	11.7856	25.3713	2.62784	7.72821	4.66468	12.388	2.82143	2.74144	18.3625	19.8114	10.5145	4.51563	1.46272	9.10207	2.25896
		delta(t)=9
		16.5598	34.8828	32.6036	5.2666	14.0662	3.64744	45.5472	4.52149	2.0809	0.23376	49.6406	0.694397	0.213602	11.8518	10.8868	11.3092	21.2979	5.58585	13.491	10.0493	12.4035	5.28093	43.9846	22.707	22.113	20.6298	12.2026	8.58271	1.86522	12.805	8.16881	16.7093	6.39473	0.908573	7.18726	0.48784	4.85648	0.728009	10.5463	0.12483	0.359994	7.91754	20.2151	19.8911	4.76937	2.06518	8.87371	4.11092
		0.333568	32.1812	29.456	9.9784	17.8758	3.78601	38.6524	7.87958	3.94959	0.174273	34.1965	9.5891	0.105037	14.4698	1.20063	6.07544	14.8622	3.94278	9.49406	10.6101	10.892	10.6392	1.21365	21.0377	8.12256	17.7858	11.6911	11.9059	11.3242	22.9244	14.6764	18.0146	23.3693	11.1609	12.4233	13.0632	9.95034	4.45031	17.1749	2.41645	3.10406	2.10301	6.83842	5.61465	15.2988	1.33441	6.71741	6.93103
			35.3734	9.80089	9.47018	8.17109	0.29677	11.418	3.17534	4.75298	0.0871382	32.9795	5.4906	1.06514	11.3981	3.93055	6.11262	14.6455	7.40829	12.7478	2.12723	10.1874	16.6856	14.5362	38.7305	8.02023	16.5737	16.562	24.6012	9.53379	12.2749	15.4035	7.41802	12.8726	11.1477	3.20819	7.07509	0.750637	0.317824	36.2863	0.59095	0.47911	11.0251	11.6373	13.1148	4.15872	3.82187	4.98182	7.08018
			18.4655	19.2509	9.67309	12.6201	1.00894	14.6316	0.761283	0.680926	0.990976	27.7371	6.24364	1.87336	3.81803	2.61707	1.06653	9.69191	3.71117	10.3562	0.264611	7.94462	4.35045	11.5487	24.162	13.984	17.4058	9.09858	5.30077	3.85091	8.20577	10.6103	5.90224	11.5721	24.9821	0.0784464	3.92254	0.545105	0.77169	18.3958	0.511721	3.23138	19.7996	21.3772	13.0861	11.1101	4.88885	5.8854	2.21726
			5.84696	0.969922	19.3729	1.89747	2.94239	15.5139	1.87756	7.05053	9.99234	3.1609	12.8337	2.56704	3.15484	0.0113468	0.0516527	0.59349	1.44453	15.1604	9.48952	10.5662	0.493006	8.99059	11.4183	7.01353	10.3595	22.1367	5.14628	1.82739	7.21705	13.2681	3.8436	15.454	17.8287	3.56359	11.1871	2.39878	1.59169	16.1642	5.87674	1.37663	4.60825	8.32784	1.33885	12.4564	6.67719	9.54733	3.93018
			5.78995	4.08398	12.283	0.175435	11.4215	3.08786	3.44401	8.60748	6.30261	1.39799	2.63939	0.994863	4.56748	0.348987	3.69912	5.65706	0.726636	31.4781	24.53	6.77457	0.988126	5.52465	8.5924	16.4031	7.9257	26.0948	1.49059	2.48297	9.93207	21.8665	16.0401	18.4898	17.466	14.7175	14.4216	2.67774	4.88917	11.4146	8.05885	10.3059	0.652506	16.1548	27.3426	13.7625	6.91755	18.5134	1.06451
			3.47256	5.317	2.15984	0.281212	2.11052	0.683382	4.99515	6.99415	10.2609	1.94707	1.22703	16.8439	3.87935	0.595022	5.05466	12.8675	1.30228	57.2004	23.9407	0.0619664	2.1668	14.5486	11.3368	22.2434	0.047362	6.04562	9.03727	2.32931	3.10342	12.8675	20.9225	9.35514	2.66983	12.1239	1.83237	4.11928	5.70809	4.62662	8.55364	4.11537	3.01948	32.7836	22.9226	19.5324	6.78513	6.36612	2.22566
			6.62937	11.8601	2.96236	2.54555	0.229562	1.10486	1.4326	11.6144	1.16743	3.23774	1.25715	10.8079	1.54324	0.165731	2.31864	14.2328	0.311359	42.9142	25.1664	0.155275	0.108749	19.8047	1.72962	16.1905	2.3764	8.28573	2.19375	1.20242	13.6111	6.48274	9.30919	1.10912	2.38434	8.39097	1.70184	8.13375	1.66307	2.97558	13.1584	2.18159	6.14677	57.8778	20.8792	12.2558	4.97234	8.75326	6.49059
			1.22315	4.6861	6.75601	2.93224	0.967481	1.40385	0.987813	18.1987	5.81265	6.45475	0.717372	19.1798	2.83563	0.176792	6.32734	10.0314	0.0571321	23.973	18.9869	2.19895	1.38334	25.6238	0.843391	19.9433	1.69566	14.2253	1.10834	1.09983	10.2624	6.54579	6.49376	6.56862	1.16942	16.8806	4.95442	6.12475	0.00675585	0.581061	6.05287	1.07329	1.893	13.6375	6.08784	4.9092	5.16872	2.03344	8.25772
			0.288617	1.53582	4.60445	0.394756	6.38163	5.2004	1.16922	2.17557	4.33451	6.90678	1.77678	11.3977	6.76203	2.71978	7.05888	15.9172	0.136138	39.4493	42.0508	2.82949	1.66981	1.01214	5.12183	14.5225	0.11103	0.931777	8.46457	7.84994	22.9972	4.12177	2.08893	1.78893	0.301592	15.7875	5.32175	1.1687	2.40503	1.13789	6.3788	3.81042	4.94816	40.8855	19.2499	9.65059	4.60642	2.69464	18.3708
			2.64577	3.84764	1.64457	4.16541	2.22767	19.896	2.49979	2.98823	3.93673	12.1317	10.8213	3.96768	15.8512	3.2257	1.5677	12.9932	1.36824	27.8557	21.8108	6.68715	0.0830079	2.44647	3.10066	31.8731	9.675	10.2937	13.5339	15.8361	48.1159	2.12211	0.902437	2.43639	2.80839	24.6681	7.36643	16.1946	10.4631	0.0988392	8.3247	5.29146	7.91067	18.6253	9.95269	22.0059	4.1237	1.94185	0.62574
			0.440921	8.77871	3.07338	8.44222	2.03851	0.7548	2.66115	4.99091	2.78379	12.8685	10.8855	3.04522	8.78561	3.93229	2.52485	4.36816	0.478791	24.5418	48.9473	7.10627	4.54859	9.14096	8.57747	22.0147	23.6974	4.15461	10.3716	17.7653	20.4359	3.79347	7.04844	2.04884	7.22351	29.8681	1.57977	11.3961	5.4808	6.33148	2.5415	0.389309	15.9676	24.2881	10.7762	4.75277	2.78211	3.63053	2.37221
		delta(t)=10
		18.2673	34.6737	31.4688	6.45508	11.0207	1.60792	49.9625	5.34127	2.85666	0.274286	58.2435	1.66092	2.75271	27.8169	6.04728	8.51057	8.40635	6.04259	19.5967	7.95719	15.4079	6.15828	38.383	26.9146	21.7353	26.7874	12.5136	8.35208	3.54686	29.711	14.4885	30.4712	20.2693	7.89148	13.2946	2.52149	5.22789	1.12123	12.0593	0.275237	3.3656	6.40972	8.46878	9.51902	6.78407	2.39222	8.23599	6.24924
		0.383363	32.8838	14.6261	12.4453	8.9255	2.61399	19.4985	4.81085	3.08067	0.383485	27.1324	6.10821	0.915043	7.09796	0.0894631	12.994	15.4727	4.12626	20.1724	6.95907	10.9003	19.0061	4.56281	43.3568	13.5284	18.6202	16.2485	15.6294	6.68994	16.6257	30.2735	8.88373	22.9505	11.7353	5.97058	13.159	9.14974	1.01978	34.1715	0.00411482	0.423135	10.6487	10.2042	7.75262	12.5581	0.555121	3.46602	5.48964
			27.7316	13.2592	15.7508	11.5548	0.319511	12.25	2.74316	2.56626	0.914429	25.1058	8.16211	0.940668	19.5314	6.49282	2.85203	15.7244	8.5061	17.234	4.22345	8.37302	15.1309	14.1828	26.2828	18.403	21.0001	13.0026	21.2797	11.0769	4.05628	9.49819	8.52308	16.4938	20.189	1.18871	7.06533	2.2275	0.49062	41.5217	0.409794	1.0226	5.99531	7.26622	16.7139	6.02407	9.3581	7.84021	3.67177
			20.8086	13.9489	12.7962	10.0411	0.0419507	17.0235	1.48924	1.13126	2.95825	24.3556	9.29307	1.23032	2.11119	0.634899	0.780698	13.7473	5.9116	13.8461	1.84773	11.5884	1.56272	10.6436	18.9596	9.32216	17.3133	27.0322	5.38245	1.82777	5.88156	14.5881	2.73776	9.84656	24.1647	2.18471	4.92217	2.26239	0.115739	20.8561	1.20862	1.93938	7.70606	28.654	6.98595	12.5545	6.01789	7.52007	5.49583
			4.76081	0.00251934	19.2963	0.591484	8.22966	5.81231	1.29498	9.95681	16.1484	0.337069	7.83204	2.5066	0.436183	0.0892783	0.155804	3.05486	0.992669	26.9116	19.51	9.33869	0.156842	5.57901	12.5161	9.39568	7.94284	19.9118	1.92495	1.36041	8.01614	15.3161	9.49705	23.2473	10.8723	13.9923	8.29285	1.34264	4.2176	8.62909	9.50927	2.00443	1.32699	4.41203	13.0244	14.9086	4.3458	22.6442	0.7993
			5.85949	2.85386	9.13539	3.29929	11.1821	6.2123	4.9898	7.59193	7.59251	0.463221	6.01287	14.6118	4.01017	0.626579	3.3625	5.3528	0.118662	48.1378	20.9879	1.93977	2.21458	11.7954	11.4276	29.6624	3.00178	19.7396	7.04118	0.517984	5.04315	14.9603	26.2341	7.64476	7.77304	19.4738	5.67124	3.94953	8.1908	11.3674	9.6782	8.91965	1.19099	21.8301	12.9945	15.4668	8.12016	7.46198	1.65773
			7.12926	4.29195	3.1095	0.912328	0.394874	1.34991	4.16706	5.126	3.14278	0.185135	0.049982	8.93481	2.52599	0.426122	4.09832	18.7241	1.77426	41.279	26.0672	0.00208939	0.0500276	15.6994	8.76664	17.0992	1.46745	9.14291	4.19123	1.84044	4.04646	12.9759	10.6474	6.88286	3.88314	9.28671	1.57059	9.73222	1.26496	2.89108	7.55571	0.707258	3.76366	36.3999	15.6031	13.4376	11.2701	10.3557	4.76832
			3.22199	8.06967	5.25243	3.44076	0.989433	2.41844	0.0091017	13.771	3.40708	4.0139	2.20361	15.1188	3.03555	0.115199	3.9849	7.9309	0.809452	31.0246	17.2669	2.4973	0.387721	42.3511	2.25742	28.025	2.00698	4.04509	0.309478	0.423251	13.902	4.58118	10.0427	3.12354	2.85715	13.6557	2.71606	3.18304	0.382092	7.15821	14.9507	0.649992	1.7453	38.727	20.7103	19.2433	5.11604	2.4103	8.32832
			3.84594	0.769734	5.25215	0.470702	0.117797	0.117908	3.90422	9.98665	2.52431	4.32664	0.366862	16.4853	6.25384	2.03765	3.65845	17.2212	0.438918	43.3727	52.0278	1.11937	0.557126	5.05973	2.9687	10.1482	1.12269	11.1033	3.94152	2.31127	11.7526	4.22634	10.1611	3.04962	0.188696	12.7954	5.46625	8.00691	0.52053	0.181913	5.46128	4.33975	0.207673	37.2047	13.9231	5.24208	4.31776	3.10794	13.4489
			3.18355	7.92807	1.29676	0.541669	4.19935	18.4372	3.34356	2.29768	4.95433	8.97183	3.90334	9.20691	6.20542	7.87728	13.2122	20.9631	1.25226	44.7397	39.6463	6.4704	0.183635	1.34198	6.29626	37.5673	6.8858	10.5425	9.60629	14.003	25.7162	6.08162	2.25468	2.31791	0.153712	33.3773	6.5548	6.95713	9.80399	0.964786	9.71629	6.92322	3.95109	33.269	22.7274	21.9026	2.52824	2.17057	1.84616
			0.46713	0.0239993	2.55176	6.7746	0.949708	1.7411	1.20175	6.00642	3.49046	19.3366	13.1031	3.90482	15.8818	1.1075	1.71487	3.539	0.380617	42.349	51.4304	9.2177	1.12694	13.2796	4.76099	32.3583	22.4313	7.79613	19.6575	24.2952	36.2875	5.09749	1.63997	3.15831	6.57931	23.3975	1.70705	18.5876	11.7024	1.85585	8.04293	2.69422	9.15836	31.6503	9.88475	9.68551	4.07001	0.843655	0.849327
		delta(t)=11
		19.843	35.3918	14.1368	8.60653	4.34218	1.38949	26.0078	3.15457	0.842121	0.122222	48.6239	0.125365	5.09688	12.9433	6.50829	16.2159	9.22424	6.59617	33.0835	5.78548	14.8089	12.9132	32.0026	52.2371	28.8758	27.7622	17.691	12.6174	1.37437	19.3693	32.225	14.6411	20.1686	8.54247	6.37347	4.86888	4.46934	1.7659	26.733	2.12412	3.78515	16.8313	18.2727	12.4662	5.23848	2.86327	2.31266	4.87329
		0.440827	25.5521	17.9616	19.6528	12.4449	2.23521	20.5835	2.91895	1.37777	3.19028	19.2073	7.90831	0.462111	13.6869	1.34211	6.81284	16.1264	5.13633	25.6791	9.02071	9.37285	17.3441	3.07924	30.1247	25.7721	23.157	12.0831	13.386	8.13566	7.56102	21.5628	10.5208	28.7981	20.1229	3.76495	13.254	13.3458	0.692367	41.8176	0.0180332	4.87829	3.37279	6.13792	10.9694	15.0623	1.85748	4.00295	1.09858
			30.9568	11.5677	19.8408	9.31995	0.456641	14.9177	3.57317	4.6522	2.11198	21.4704	9.20535	0.510405	13.9401	3.37523	2.79477	20.1096	11.679	20.4678	0.842341	12.6072	9.22346	11.9745	20.2239	13.3245	21.8011	29.1955	21.0928	8.01685	4.48814	13.4918	4.4858	15.0745	18.9179	5.01804	7.88893	4.72048	0.594978	39.1202	1.26685	0.48835	2.30307	9.67828	9.58378	7.10623	10.9106	9.9977	8.34736
			17.1938	7.58845	13.1892	4.63322	1.44212	8.78885	1.47893	1.12841	6.89913	15.2721	5.75689	1.19299	3.05709	0.169171	1.32686	2.67728	3.38075	23.8826	8.4226	6.91981	0.70088	7.04408	18.4058	11.5323	14.1431	24.7327	3.73579	1.61105	6.53986	18.2527	12.6727	17.4698	16.256	9.67884	3.3149	1.50669	2.20703	12.3531	3.48291	2.43636	3.00344	19.7693	11.0204	10.1379	3.7293	18.7734	1.75574
			5.0794	2.04607	15.4909	6.13094	7.79339	10.8532	4.21028	9.42872	18.8541	0.891343	12.8534	19.3744	1.2603	2.18724	0.344857	2.50689	0.216336	41.8992	16.8289	3.24689	1.16919	15.9902	14.3555	20.1475	2.96687	20.0346	13.7865	3.718	2.95264	11.5524	18.815	10.2899	3.25514	16.7887	2.07241	3.26257	7.31125	8.22897	10.1321	2.43729	1.55848	7.71461	4.56888	14.952	5.29471	10.5168	0.760743
			9.39174	2.50765	13.0413	4.36881	6.54363	8.61114	3.77301	7.11037	2.23576	4.55921	2.74562	6.47973	1.12846	0.852596	2.9485	8.69609	0.23183	33.5467	22.1999	1.38686	0.185816	13.0651	10.2304	25.552	7.35722	25.0476	3.00953	0.711708	6.50101	17.3833	15.1006	5.59258	14.1613	14.4903	5.10104	7.03356	4.82656	8.79053	8.77522	4.07793	1.75486	25.6998	5.73559	11.0023	12.7959	11.7257	4.2191
			4.00524	2.07404	4.95477	1.92463	0.279855	3.19559	1.14976	6.589	6.69613	5.7783	0.577441	13.6249	4.80896	0.75944	5.4667	11.0273	0.145683	29.5775	18.4756	1.51456	0.0908069	37.2969	7.19882	29.2808	1.30187	5.21673	0.2326	0.10451	4.47536	10.4943	13.0099	10.2368	5.32172	13.4811	2.62795	4.0934	0.166898	6.21642	9.16291	0.0347403	1.31405	23.23	15.3423	20.4479	11.468	1.71226	6.32618
			5.25277	2.56538	3.72543	1.87422	2.62769	2.65048	1.19741	6.63857	1.27194	2.61416	1.30793	15.7434	1.2129	0.616805	2.03797	14.8553	1.80197	55.8672	50.7455	4.86459	3.24098	14.2763	2.07132	15.8609	0.815904	2.41008	1.08879	0.579933	16.7588	3.15239	13.4856	0.768958	0.262115	10.5388	3.06806	2.98739	2.00139	2.65878	13.5842	3.44916	6.90024	73.954	34.2119	20.1525	4.09654	1.66617	12.4623
			2.32627	6.09744	2.19592	0.704364	2.90822	6.02622	9.73121	9.67965	2.88239	4.6564	1.39742	13.0922	5.55316	5.77678	8.11949	23.4173	2.43771	50.3606	49.8936	3.67797	1.92111	3.07108	3.05043	30.3453	9.86692	31.8957	6.63435	6.13789	12.9171	10.3567	7.52262	2.9023	0.652571	31.3774	4.16322	20.713	5.43417	2.02625	9.06614	5.12845	0.548486	27.7647	17.3223	15.5154	2.29489	3.23049	0.90412
			1.07856	0.91988	1.39472	1.27324	0.493131	1.51606	1.78343	5.9035	4.37561	16.6988	7.84153	9.43593	6.67247	1.86248	13.7769	8.12422	0.175556	62.316	76.3828	9.5664	1.0943	9.75261	9.97131	37.4802	17.6653	7.42745	14.0984	23.0055	17.7115	5.9082	6.60747	3.4669	0.454294	33.6211	2.21704	9.51915	10.8941	3.06319	9.16316	3.99038	4.73084	50.9542	22.7685	9.1917	2.31732	0.907825	1.64916
		delta(t)=12
		21.3182	27.9641	17.8518	14.0989	6.8772	0.607776	27.1572	1.49544	0.267351	1.60476	38.0205	0.120355	3.98822	22.1732	11.4647	9.77574	8.16881	7.75069	39.6804	5.29009	11.9793	11.5559	40.5807	37.2501	46.7732	33.2985	13.0259	10.1521	1.76389	8.51717	23.0948	15.7722	25.9586	14.1563	5.92385	9.3665	7.58619	2.15925	33.6695	1.68928	7.86106	5.56757	12.624	16.8749	7.10341	3.62165	1.17588	0.853445
		0.514848	28.6824	17.9242	24.1791	10.0927	3.45026	23.8358	5.69753	5.06598	4.97487	15.5368	7.41114	0.135416	9.11275	0.0587478	8.08871	20.1381	7.37167	29.6878	5.76445	13.407	10.9648	4.32765	23.5933	20.2925	23.7544	30.0689	13.1354	5.35261	10.3881	25.9074	6.18569	25.8753	19.4286	9.13047	14.0882	18.2531	2.04691	37.178	0.204144	3.28239	4.14191	5.59614	5.51243	17.2059	2.55575	7.16717	2.52853
			25.6743	5.7572	20.8374	2.86558	1.91098	8.2492	3.88999	3.61569	5.27988	14.026	3.91079	0.484767	6.64865	2.09416	3.83862	6.32472	7.79979	34.0973	4.71336	6.71755	6.74778	6.59787	20.5677	16.023	15.8201	25.0538	8.14495	1.14933	5.37785	16.7781	13.3369	22.8236	11.8519	15.5908	6.1512	2.81016	2.57771	31.8169	3.28022	1.02859	2.2666	5.0223	10.5908	5.81875	7.73491	22.4286	3.307
			18.4888	16.4109	10.5302	18.1742	1.2489	12.5027	3.93268	0.922062	8.4461	17.9751	10.4748	15.184	1.41873	0.630163	2.44372	3.64378	1.49684	37.4049	10.8332	1.63556	2.42471	17.8677	19.4413	25.0011	7.05565	25.0589	18.1103	4.09853	2.1078	15.4323	22.9002	7.54523	7.2024	9.93865	0.199164	4.10248	4.41568	11.8807	2.94454	1.86286	2.17431	26.9811	6.48144	8.54345	4.47641	8.18113	0.319535
			8.99964	3.3001	19.7335	7.13065	2.90056	14.6164	3.81669	8.511	9.79112	6.65598	8.19279	9.95646	2.77813	1.60693	0.070424	5.22727	0.788872	28.1825	17.5584	2.4408	1.07949	17.6454	14.7879	17.4422	7.57952	25.0226	7.41621	3.41624	2.04374	11.8335	8.40804	8.20777	13.2443	12.4905	1.7271	4.85719	3.97241	5.87892	12.6259	0.0981595	2.28408	10.3637	0.25122	12.0153	9.37811	15.2851	2.98498
			6.41956	4.86096	15.7006	6.44803	3.41388	11.5692	2.55534	9.42733	4.94762	0.658845	3.7798	12.5471	2.30695	1.43472	4.8833	6.51972	1.27638	23.1959	14.5482	5.63339	0.568691	31.7399	9.88738	40.132	7.33213	18.9915	1.65703	4.17635	6.97962	15.1593	18.4931	9.43477	16.6563	21.0193	7.72623	3.17118	2.2571	12.0554	10.4871	1.77088	0.948333	16.4259	5.64742	17.664	12.9881	1.61303	5.43604
			7.49593	1.52555	3.86298	2.3751	2.21662	0.757485	3.35808	2.05874	3.58723	3.82804	2.89951	13.5145	0.731756	0.428619	3.7575	19.4662	0.891126	53.815	52.1775	4.05954	2.93308	12.5279	12.107	16.8803	0.417511	5.55224	2.00568	0.660171	5.59737	7.32558	15.669	5.8169	1.37817	8.55741	2.86831	4.02094	0.812146	2.13924	7.71217	1.47985	4.58743	51.819	24.0761	22.6384	10.4857	2.4596	10.0925
			0.593487	6.91699	1.14728	2.61856	2.53828	11.9369	4.827	6.26472	0.970041	1.95957	3.88822	13.1171	1.18344	2.85741	5.39366	20.1543	3.19192	60.3422	48.4531	6.55947	1.09238	11.0095	5.5452	41.07	4.36586	15.0844	2.00446	2.95543	18.2667	7.42998	9.57029	0.653791	0.511613	27.2866	2.56873	11.8786	9.18565	5.76913	18.6436	5.01565	5.53738	61.9175	39.8937	37.6695	1.99816	1.6071	0.352469
			4.56903	0.401549	2.7396	0.304548	7.0167	1.7141	8.58782	12.4139	2.45236	8.99114	4.49814	12.6802	5.81803	0.773755	8.55836	9.46692	0.809937	67.9127	86.5596	6.10466	4.57928	2.62678	8.1758	30.1964	21.2746	25.6876	13.5822	12.8563	10.0593	4.16163	13.5239	3.82632	2.69627	34.7398	3.12252	29.0475	5.8621	7.38457	9.44961	3.60467	0.794865	43.5986	17.4937	5.02879	2.09321	0.286522	0.635511
		delta(t)=13
		22.7236	31.3419	16.7738	18.034	5.30963	2.30788	32.4703	3.94026	0.972992	3.95413	32.7508	1.18664	2.78192	19.1113	5.94702	10.375	10.0111	10.6115	45.5865	8.06	17.6476	6.35722	40.8661	28.3629	38.2199	34.0518	32.5581	10.0371	1.04218	7.87135	24.9308	10.1385	22.8785	14.4861	10.6204	12.7459	11.6066	4.94886	29.3946	2.95234	6.69331	10.3792	13.0543	9.94909	8.46169	4.78902	4.24459	2.3868
		0.607181	23.5619	10.8951	25.1838	3.37804	9.57843	14.2239	4.98329	5.40456	8.73507	10.8974	2.60871	0.128271	4.00393	0.198485	9.87742	6.74019	4.26542	45.6237	12.1806	8.02817	8.2437	8.95054	23.9654	23.731	18.0426	26.5008	3.25698	0.225111	11.7672	32.012	12.0321	37.757	12.4594	23.012	11.9558	13.2923	0.30311	32.2836	1.48912	4.04818	6.20382	2.02128	10.9941	10.7823	1.15836	16.1186	0.610352
			27.5702	15.0414	17.8494	15.0648	1.64672	10.9411	6.97312	0.821914	6.88286	15.9145	6.49405	12.3471	9.95308	0.191746	5.42031	7.23127	4.89907	50.7885	13.9809	1.6508	10.7265	21.7303	22.1338	31.3245	8.49324	20.0418	21.3194	0.279848	1.67262	13.9629	24.1082	10.0355	4.12664	14.8014	1.41319	1.92319	5.08498	33.4737	3.55091	2.67507	5.83147	8.78819	7.58836	5.21905	8.78932	10.7372	1.429
			26.2676	20.1015	12.9537	20.1542	0.00243436	14.2399	3.201	0.525023	2.93054	34.664	5.71529	7.1416	0.199233	0.412692	1.48591	1.18569	2.12793	24.4032	8.89359	1.02176	2.14313	19.5824	21.0532	24.7744	13.7244	30.6047	10.7079	3.79523	1.24091	14.6943	11.2567	5.28905	12.4761	6.92201	0.130581	4.95554	4.98326	8.93396	7.56553	0.154541	3.07837	32.3092	2.17287	8.11017	8.10255	12.2807	1.14086
			5.67899	17.0609	23.5199	9.45437	0.896841	18.7591	0.652718	10.8735	14.9389	2.14303	9.56935	16.6282	5.91412	1.67633	0.477703	3.46784	0.362958	19.0941	10.771	7.83504	1.16039	36.1264	15.8284	29.6608	7.49386	17.1401	1.2808	0.552071	2.85356	9.53834	8.76169	13.5049	13.7923	18.2787	3.56107	1.98031	1.71087	9.60968	15.4726	0.227111	1.73884	5.96413	0.259308	18.5055	9.57068	2.50926	3.68493
			11.3062	3.83878	14.4844	9.71251	3.39861	6.37094	2.82523	3.55617	2.10619	0.164731	1.45967	10.4292	1.71212	0.670866	2.62887	9.82178	0.701515	45.3024	46.3479	8.31746	3.54826	8.35938	12.4736	25.8158	5.11514	19.5246	1.18777	2.1247	8.20679	10.1468	21.1408	4.93166	8.45435	16.3922	6.61584	2.66237	3.14765	6.50336	8.92055	5.36803	2.39311	39.6211	14.9976	18.2482	12.6445	3.57305	9.38022
			2.49256	0.813422	1.79347	3.01369	6.24266	7.19542	8.83741	1.99652	2.75038	5.14861	3.86198	10.9524	0.5335	1.27852	5.75403	24.9504	3.42375	58.3937	49.9296	4.97798	1.46419	10.0043	11.5834	42.1434	4.42234	21.3983	4.24588	3.06102	6.63809	15.1014	10.8871	5.61918	1.15634	25.1459	2.34176	13.8958	6.33882	4.63414	11.593	2.77959	3.26428	35.2606	30.2454	39.8508	6.61203	2.37203	0.41555
			4.53149	2.04906	1.76691	0.454739	1.81828	0.0958479	3.849	8.56981	0.673516	3.91487	6.16779	13.3417	1.63435	0.756144	5.74526	7.5088	1.32514	81.4604	86.0086	11.2122	2.3961	7.17673	3.31406	40.5911	13.1046	10.5398	6.47215	8.42124	14.2647	3.86472	14.6451	1.20409	1.1606	29.8071	1.38232	16.0544	9.69874	10.0065	18.1644	3.05115	6.31115	84.4344	40.0905	19.7541	1.82505	0.61354	0.215304
		delta(t)=14
		24.0672	25.7459	9.71102	19.3407	0.717145	7.02913	24.368	3.11736	1.48472	8.27952	25.18	1.84818	2.78091	16.6706	4.7419	12.3941	2.90482	6.83167	63.5406	20.1224	8.93624	4.31002	48.603	31.6437	42.4559	26.9245	29.2514	3.04307	1.94322	8.80669	33.4735	23.8267	34.6991	9.12999	26.3721	9.18666	7.98227	5.39458	25.2234	5.17582	8.49081	13.7239	6.78998	14.166	5.63717	2.99695	9.6646	0.442896
		0.708375	25.3879	22.5751	21.7458	16.2095	9.02359	18.5709	9.73686	2.88472	11.2463	11.494	3.45209	9.80654	6.02651	2.34887	11.0941	7.34132	2.34334	64.4459	27.3043	2.23039	12.5693	0.74023	25.596	41.5383	10.0005	23.3762	13.9275	0.232309	5.78641	28.5353	22.186	21.7108	4.91868	21.9739	4.70044	2.85293	1.00052	35.0148	1.37669	3.2898	12.1106	4.72729	5.71514	7.71817	1.6006	7.32055	0.107563
			37.337	18.0839	19.8369	17.3795	0.678713	11.8755	5.76038	2.26077	2.62612	31.5217	4.93495	5.17405	7.76382	0.350999	3.95219	3.76641	5.77657	35.5436	8.50727	1.0913	9.5943	23.7732	23.4204	30.5147	17.2219	25.4357	13.7094	0.182333	2.35776	13.3387	11.9563	7.95966	10.2337	11.5835	1.2074	7.58409	3.64995	29.994	5.94255	0.438867	6.6408	11.8513	3.82636	4.19165	13.6116	15.3302	0.899345
			19.7449	47.4943	16.6522	24.0312	0.609425	15.972	0.70867	1.37701	5.82636	11.6127	7.43383	12.7135	1.47293	0.715297	1.05324	9.22832	3.89901	16.4259	2.79678	4.93128	2.6394	39.4021	23.0828	38.1918	13.6282	21.8001	2.80099	0.714357	1.89786	11.8052	9.36353	8.17219	14.9803	11.1163	1.04369	2.65553	3.23466	13.3902	10.4739	0.250619	3.63356	24.2206	2.36094	12.3009	8.29714	3.96779	1.61001
			9.97374	15.3818	21.5641	14.3499	0.0322617	11.8584	3.31173	4.44445	9.41299	1.59604	4.18109	14.7695	3.29795	0.0482464	0.045055	5.81228	0.032189	39.8775	39.4136	11.2069	2.53338	10.0195	15.4942	17.9404	5.18611	11.8326	4.06166	1.48511	1.55203	6.40329	12.2177	7.78865	6.74027	13.5289	2.60998	1.33044	2.46941	4.47157	11.5364	0.509491	3.04942	19.9127	6.662	17.4728	8.16582	6.71684	7.58085
			5.74919	2.24203	9.85313	10.6705	14.6771	11.864	6.76892	2.64329	1.97313	0.247571	4.62167	7.833	1.71916	0.628213	6.47342	17.1456	0.608058	49.1291	44.1036	11.1449	1.15257	5.9332	16.5718	52.796	0.285924	45.2536	4.05774	1.33706	9.28995	21.9343	15.3607	4.42636	8.21984	36.9486	3.49084	10.973	10.049	7.42311	13.0228	5.46417	1.42715	22.5842	17.5765	35.2292	8.93309	3.63159	0.689658
			7.48898	2.01059	2.94086	1.89983	4.99305	3.54782	8.63335	4.9681	2.12145	11.1449	10.3242	11.0642	0.727712	1.23645	6.20882	10.7444	1.40997	79.1106	87.4075	9.19787	3.46975	9.57421	20.0044	41.8384	13.7593	15.0581	10.6175	8.1316	4.20601	6.65913	14.4139	6.80465	0.25068	30.2007	1.30294	18.2923	7.07944	8.43039	11.3096	1.25221	3.59279	50.4845	30.7791	21.9163	6.40905	0.256115	0.176828
		delta(t)=15
		25.2084	27.7381	21.0725	16.8689	9.21369	6.51157	27.298	7.17921	1.66957	10.0692	26.7093	4.13119	16.3751	16.5038	1.92007	14.6633	2.29366	4.25614	84.3528	32.6753	3.42226	7.49455	33.5979	34.9486	66.0712	16.923	27.1182	15.4077	4.68068	3.44461	33.1635	37.6709	20.1112	4.22835	29.4745	3.86549	1.56383	8.20838	27.8362	6.05901	11.47	21.7668	11.4657	9.56671	4.44585	3.37387	3.95832	0.15016
		0.806925	34.8125	25.8686	24.1977	18.5834	3.66313	20.0996	8.86303	3.81715	6.06823	24.53	3.87991	3.70348	4.42861	1.97162	9.33626	4.04774	2.80322	47.0307	18.9641	1.51903	11.2929	0.418313	27.0335	39.6619	19.0741	29.1199	7.65385	0.0782038	6.25147	27.4069	10.8798	18.0028	9.25512	18.269	4.27912	21.9921	1.3165	32.4619	4.29669	0.666421	13.0744	7.23375	1.37084	9.34785	4.03325	10.6536	3.02515
			29.1474	37.1344	25.0195	21.3024	2.13682	12.8653	2.59631	3.78412	4.91213	9.15578	4.62006	10.2852	10.7153	0.897739	3.43399	13.0805	8.79288	25.2287	1.8911	4.53767	11.4298	38.7072	25.2228	45.5071	16.591	18.7691	7.57204	2.37212	2.65424	10.6281	11.3067	13.1459	11.8947	16.2955	3.10754	1.76344	1.87196	30.821	8.29349	1.1709	2.30193	7.64186	4.05267	7.79915	13.8648	4.01116	2.5563
			26.0816	42.0952	14.4833	31.0436	2.74304	10.6036	2.50396	0.154659	2.61609	13.9677	3.65708	11.3087	4.33471	0.396405	1.45563	1.51017	1.83256	36.1438	23.8064	9.25519	4.39912	11.8085	20.6061	26.0885	10.4259	15.4949	6.61561	1.74093	1.17834	8.99023	14.1782	4.30028	7.33248	7.40989	0.164992	1.7709	2.53234	7.23403	5.4947	0.382551	3.96556	48.0187	9.46742	10.0694	5.98071	5.56387	4.39464
			4.11561	11.0891	14.7627	15.2998	4.93277	18.5415	8.71049	3.60814	9.17889	0.548659	8.8071	11.6981	2.56104	1.6987	1.6829	11.564	1.03154	42.5497	37.3192	14.2712	0.351798	6.89732	23.7758	39.8459	0.224029	32.117	7.77268	3.26827	1.98588	14.1726	8.66224	6.76677	7.73939	32.8546	1.10693	7.94076	8.95599	6.38076	15.0031	1.96583	1.93307	8.03878	6.18454	34.5648	4.48083	7.07148	1.39092
			11.9032	4.31908	10.3521	9.15415	17.2716	13.4219	8.21557	2.7885	1.54751	2.81678	5.06148	7.61146	2.26907	1.7582	6.85979	5.2885	0.182737	68.4026	80.6187	16.9088	2.27789	4.66021	15.6616	53.3073	4.67766	35.9867	11.6151	3.9728	6.70952	7.66967	18.402	5.3075	4.37195	40.5274	5.19914	14.5222	11.5767	8.48624	12.6096	4.34894	1.5459	33.74	17.542	17.9351	8.62025	0.147896	0.360431
		delta(t)=16
		26.0299	37.6644	24.5063	17.9094	11.0852	2.71759	26.5649	6.62067	0.906616	3.93973	45.3811	1.01941	9.43047	8.14651	4.12702	12.2951	1.45285	4.94071	64.0905	25.8047	2.79659	7.31245	32.267	35.18	65.1462	28.3847	33.1979	8.55933	3.79829	2.78211	29.5359	21.9516	16.31	4.54383	24.1751	3.5862	15.161	1.34056	25.8367	7.01527	4.58202	23.2042	15.4405	3.89871	4.2104	5.90699	5.92593	3.1825
		0.919364	26.9039	42.7888	29.7949	22.6177	1.96035	21.2535	3.49736	5.86401	9.18519	5.02438	2.61589	7.91856	7.05332	2.16859	10.2637	12.5807	5.3439	35.206	8.27081	5.7495	13.3357	4.14298	28.9874	56.8994	18.5423	21.2463	2.87558	0.897206	7.10733	23.2572	11.8251	23.0572	11.3155	23.8109	7.53141	6.35327	1.89687	30.2859	6.54858	0.0838835	6.02052	5.12789	1.52693	11.8671	4.16884	7.75277	2.03785
			36.0193	29.2919	21.7439	26.6059	4.18047	8.42923	4.66019	2.21863	1.91978	11.4806	0.709342	8.78933	0.207646	2.68512	3.82475	3.61641	5.35024	48.5279	16.2402	9.23601	14.6073	12.4676	23.4438	31.7763	12.6796	17.8729	9.08451	1.02921	4.11641	7.89219	15.8811	7.52511	5.11506	10.7925	0.948764	1.982	1.82461	23.5997	4.7422	0.784374	7.56095	21.9796	10.6921	6.66341	10.5131	7.64701	3.60232
			12.9547	37.3099	8.50819	32.6217	4.40302	11.4353	7.42819	0.112306	2.64379	10.9223	8.23191	8.7284	3.98	1.35303	0.562527	7.69981	0.19898	37.7328	21.8654	10.3612	1.18171	8.42967	31.6874	46.1121	0.234441	37.5494	11.0305	3.55187	1.74301	15.8714	11.56	4.20531	6.99104	22.7888	0.616815	8.64036	6.37264	8.99139	6.43692	1.03333	2.76282	25.6614	5.26627	23.0811	2.26292	6.1519	2.76447
			10.126	15.9531	14.0959	14.3229	9.09349	20.4162	7.43257	4.12632	8.11318	1.10183	5.26561	11.4619	2.44468	3.09554	1.77181	2.42917	0.14744	60.9083	71.6256	20.7854	0.692565	1.93928	13.7347	40.5254	4.43936	27.0362	16.2684	6.89991	1.57455	5.6933	13.9251	7.51344	6.32589	36.9336	1.9339	11.2568	10.3468	8.83903	13.053	0.551529	1.91283	15.6993	5.85877	17.5698	4.35445	0.984694	0.907571
		delta(t)=17
		26.5248	29.3326	43.6875	23.2469	14.2957	2.62464	24.9999	2.04859	1.82542	7.24232	15.9752	2.7004	12.6921	7.73683	5.96458	11.9405	4.45736	8.01595	50.9327	11.8387	6.04877	8.61507	12.1376	36.2484	86.4236	27.7029	24.4585	2.42718	1.44491	3.63156	24.7957	20.5463	20.1893	6.48341	31.5182	4.18478	3.58197	0.241264	23.3494	9.11789	2.86782	13.501	12.2469	4.16506	7.22733	6.0739	11.7721	2.36338
		1.04576	33.5066	31.9903	26.2987	28.1383	0.400169	15.5381	7.83338	2.18322	4.8066	7.00225	0.426053	6.84117	0.137639	0.183283	8.89576	3.60099	3.02231	62.126	26.0034	10.6303	16.7418	4.2819	26.992	40.7795	14.4447	18.013	4.15317	0.172275	6.403	19.5079	15.4489	16.3154	4.8261	16.5433	3.827	9.56611	0.338649	24.5777	2.81594	1.20323	14.1831	15.4266	8.54699	8.48709	2.91234	6.47223	7.33693
			19.4261	29.1967	13.2334	28.3486	2.30277	8.27647	10.4774	1.32925	2.43308	9.06068	2.53041	6.52829	0.280999	2.9766	1.91	8.5392	1.93806	51.4903	14.2659	9.66165	8.11963	9.01068	34.5993	54.6898	1.8601	42.9931	15.7264	1.50721	5.22313	14.6675	12.2684	6.54136	5.24097	28.9015	0.0202427	9.98642	6.71664	19.8477	6.71531	3.18944	5.98182	8.57765	5.50241	18.2597	4.91308	8.25517	2.07085
			24.8428	42.2003	7.80439	29.7904	2.74754	20.8282	7.21646	2.57727	2.16534	5.49925	6.71827	8.62572	4.4668	1.22968	0.716541	6.94243	1.18033	55.3506	51.7183	16.2037	0.685021	2.76224	15.3781	47.9864	1.36996	32.4083	20.4858	7.12709	0.902621	8.81467	19.2405	5.30991	3.38127	26.4902	0.527355	11.4629	7.96337	10.6365	4.29643	0.195285	2.43608	34.1477	4.3476	10.4926	2.29598	1.53685	2.15449
		delta(t)=18
		28.0281	35.993	33.7491	19.7196	18.5914	2.11355	20.9527	5.88346	0.0458483	3.57686	19.5255	4.66747	13.9603	4.10292	5.77918	11.9419	0.537537	4.88474	82.7372	40.7255	12.1155	10.7779	38.38	36.7386	66.8455	22.6155	19.7794	4.7142	2.48563	2.32251	22.7176	26.9297	14.3388	2.22929	24.063	5.6334	5.52022	1.66571	18.5986	6.41085	6.43809	24.7625	26.552	13.1209	5.61399	3.31777	5.01552	7.68258
		1.29039	17.6054	35.2611	16.8651	29.9207	2.50679	13.6975	15.599	1.09658	5.76235	5.61135	0.38453	4.96062	0.0371389	1.36485	8.79622	7.53519	0.723868	65.0917	23.3987	11.4756	9.75178	6.44573	38.9648	68.1416	1.8607	43.0619	8.9667	1.00893	7.02041	27.9364	11.1579	15.8886	4.6039	37.9207	0.883867	21.4134	1.26625	18.7044	3.78713	1.73317	12.1699	4.36469	5.0198	18.6082	1.08816	7.5267	4.37674
			33.8662	28.7575	10.9317	24.328	0.781285	18.039	11.1096	0.806492	2.10261	4.80116	1.09141	6.44909	0.297249	0.138458	2.20323	10.8372	4.31448	71.5368	40.9432	15.3072	5.10239	0.689207	18.7551	56.594	1.75754	34.5428	28.7934	5.46698	2.57972	7.71832	19.1321	7.29588	2.85057	34.3463	2.07569	15.0475	8.09891	14.5025	5.36066	1.25625	6.63039	15.6233	4.46258	6.81599	5.10297	1.94622	1.71683
		delta(t)=19
		30.4467	19.2589	35.5647	11.2749	20.049	0.36309	12.4061	12.7234	0.0503357	3.59468	17.2288	7.33161	11.7174	5.14205	1.46279	8.72928	2.37603	1.66309	84.5654	37.5589	11.1694	5.40833	45.0205	48.184	98.2034	5.16959	45.311	9.55938	6.48565	2.76382	27.3852	22.3751	14.3659	1.69267	48.9152	5.38378	16.0792	8.42093	13.3204	9.4102	10.0105	21.9743	9.85711	7.79489	16.2085	0.522538	6.30148	3.89493
		1.74907	31.4432	30.8357	14.159	25.8088	7.97738	27.9131	14.5303	0.233785	5.20083	3.50562	1.27044	4.99585	0.136507	3.56907	9.41838	10.5841	2.05496	87.556	54.4388	17.587	6.35415	22.0008	21.6329	69.9939	0.885942	35.6816	19.288	4.8867	5.98301	18.9722	16.3194	17.6404	1.94885	44.9198	5.67659	32.524	1.7724	11.8749	2.52129	0.790837	13.2447	9.93281	4.20617	9.2175	0.960217	3.96982	3.47321
		delta(t)=20
		32.0517	33.6692	32.8065	8.74213	16.8552	3.76819	35.3546	11.2477	2.78122	3.00916	12.2071	13.1981	12.0937	6.27294	4.2873	9.32069	3.44957	3.78144	110.26	76.541	16.929	2.92044	72.7167	33.7746	101.114	1.10324	38.4412	19.8243	13.6791	2.32355	23.9663	31.4289	16.2971	0.15406	55.2385	2.75507	24.6028	8.89359	7.77462	8.4299	6.53621	23.2858	14.9653	6.60638	5.89322	0.644839	6.52429	3.04178
		2.27634
Fig.1c_ exp 2
MSD (Square Pixel)	MSD (Square microm)		AllSampleDataPasted
			MeanSqDisp
DMSO			18xparpi_2_1_332
	0	delta(t)=1
1.5052	0.0175567	1.5747	0.56767	0.238834	0.16096	0.060619	1.72966	0.279153	0.426183	1.1533	0.730448	0.433333	0.15425	0.0322306	0.0963684	0.629723	0.724184	0.867702	1.69447	1.39203	0.0408805	0.553803	0.070548	0.334111	1.26527	0.0742919	0.0173783	1.04626	0.310092	1.56089	1.10075	0.274107	0.0214678	0.0541237	0.255351	0.566348	0.00596518	0.164786	0.64205	0.535007	2.31351	0.600427	0.982983	0.827605	0.623556	0.164927	0.276552	5.51358	0.605416
2.35601	0.0274805	0.0182468	0.65598	0.0846099	0.896294	0.542177	0.514796	0.158965	0.0297271	0.102847	0.100991	2.00623	0.625359	0.100213	0.363195	0.00981909	0.33791	0.642884	2.15485	0.941273	0.28109	0.110857	0.365582	2.00035	0.30376	0.127195	0.239308	0.000492163	0.0317118	0.0403594	1.20728	0.00954744	0.251563	0.720513	0.079206	1.24739	0.238113	0.854052	1.80917	0.290079	0.18647	0.516068	1.13274	1.44755	0.319363	0.198374	0.453132	1.72523	0.0627651
3.18918	0.0371986		1.60565	0.00125602	0.117318	0.282059	1.44464	0.915805	0.384186	1.12	0.276592	1.32452	1.50261	0.436246	0.305384	0.246621	0.641883	0.124968	0.575403	0.0960049	0.585312	0.00304308	0.089125	0.182962	0.115191	0.861698	0.222932	0.276856	0.0470275	0.860248	0.114038	0.0405999	0.773343	0.760009	0.598318	0.0492164	0.300534	0.239804	0.770579	0.563703	0.100896	0.0823423	0.216066	0.544635	0.11147	0.547094	0.138082	0.0507532	0.37283
4.01165	0.0467919		0.736071	0.290421	0.219736	0.545264	0.302067	0.479042	1.65391	0.216724	1.27115	0.525286	0.713446	0.467033	0.0448767	0.475248	0.0185249	0.390824	0.41281	0.58978	0.627069	0.100601	0.794235	0.117704	0.271315	0.437874	0.0648165	0.437576	0.328123	0.49785	0.170434	0.0282806	0.0122892	0.301679	0.470547	0.000367836	0.333214	0.28907	1.40745	1.13177	0.257828	0.285138	0.532899	0.442588	0.0191208	0.477597	0.148648	0.00244268	0.00907164
4.88201	0.0569437		1.03367	0.410942	0.160547	0.244971	0.408488	0.316458	0.608343	0.00855652	0.061583	0.386923	3.78401	0.0478458	0.1758	0.23348	0.0618534	0.0472597	4.30197	0.506565	0.385293	0.0745881	1.35824	0.72028	0.667384	0.895651	0.470862	0.43897	0.0960019	1.69408	0.0238005	0.599544	0.0903669	1.00303	0.107082	1.02748	0.369144	1.25926	0.543782	0.683502	0.667527	0.323206	1.54932	2.63796	0.643815	0.238344	0.111024	0.522384	0.268076
5.82131	0.0678997		4.64686	0.103337	0.691104	1.8787	0.0183375	0.781003	1.80645	1.80948	0.200438	0.42378	0.679935	1.51955	0.439816	0.734095	0.354264	0.941961	5.73004	0.616491	3.52362	0.0902417	0.110704	0.918657	0.338021	0.206991	3.55699	0.744778	1.51449	0.703032	1.0487	0.410747	2.74685	0.0180126	3.01252	1.97716	1.02159	0.270722	0.16806	0.69596	0.218811	0.788834	0.705468	0.0165276	2.37679	0.913869	2.05788	1.60054	0.58737
6.73705	0.078581		0.649428	0.234193	0.00028646	0.501452	0.88956	0.185954	0.995393	0.311029	0.938298	0.296897	0.0537534	1.74612	0.0490005	0.188464	0.392332	0.0267089	1.87244	0.0459139	0.330553	0.339057	1.83211	0.789384	0.821921	1.13885	0.806944	0.322145	0.698574	0.47898	0.523621	0.525744	0.104601	0.48769	0.152608	0.0231992	1.66288	1.09827	0.746909	0.674446	0.0436627	0.24811	2.90649	0.741354	0.458644	0.789716	0.120376	0.0524208	1.31244
7.68614	0.0896511		0.165246	1.77146	0.557212	2.09469	0.744927	2.54833	0.746642	0.0808362	0.126804	0.139623	0.009862	0.0899043	1.20403	0.561171	2.04998	0.17263	0.523604	0.289987	2.01224	0.977033	0.0660098	0.0236658	0.552779	0.811316	1.02209	1.39058	0.817826	0.0627873	0.655441	1.30411	0.280603	1.53063	0.333289	0.755371	0.0319352	3.17466	0.0538345	2.91507	0.45936	0.729287	0.629736	1.24062	0.515167	0.00143505	1.11951	1.04435	0.123843
8.77825	0.10239		0.00448505	0.341606	0.609827	0.515681	0.771514	2.16451	3.73594	0.76395	0.00136396	0.0834243	0.599944	0.153685	0.297111	0.00148977	0.958226	1.85159	0.330362	0.317074	0.15071	0.347478	0.661754	2.50555	0.555183	1.18664	0.281957	0.563397	0.717313	0.327936	0.689565	0.282451	0.817028	0.0403617	0.435381	0.0185719	1.83921	0.136614	0.651207	3.45376	0.164664	0.129803	0.322497	1.40364	0.073419	0.519103	0.373626	0.825981	0.0836322
9.9444	0.115991		0.354124	0.680146	0.271067	0.835261	0.47432	0.0596011	2.23521	1.58718	0.00103372	1.06654	1.05704	0.704787	1.65284	0.0436483	1.17029	1.8708	1.05014	0.0296545	0.945798	0.0211618	0.14722	1.44568	0.0770966	0.0239618	0.0129263	0.089265	0.357582	1.28858	0.27372	0.138852	0.211568	0.334093	0.331017	0.279682	3.48499	0.269724	0.0145452	3.65862	0.316388	0.108811	0.518836	1.05363	0.278963	0.807821	0.288727	1.1492	0.400976
11.0646	0.129058		0.0457732	0.639686	0.425133	0.25282	1.56608	0.0717311	1.53468	1.13435	0.557113	0.739031	1.98869	3.59536	0.364829	0.00151695	0.616096	0.453576	0.495017	0.379668	0.137276	0.236752	0.0417314	0.285658	1.28872	0.258927	0.053296	0.796627	0.901064	1.97208	0.303779	0.166597	0.801736	1.37445	0.427946	0.564583	0.00112471	0.0149772	2.06247	3.12079	0.39871	0.0966339	0.284063	1.00727	0.375605	0.135457	0.425052	0.47434	0.275306
12.1242	0.141417		0.272377	0.474349	1.61192	3.40584	0.249531	0.111499	1.39054	0.19677	0.566506	0.172843	5.2419	0.114557	0.329355	0.193037	0.112869	2.08595	1.29223	0.647697	0.0605926	0.433118	0.703438	1.25845	0.325452	0.973437	1.57341	0.467919	0.631058	0.430465	0.33053	0.112733	0.592439	0.512782	1.29018	0.130169	1.61896	0.572136	0.222121	0.257699	0.446218	0.292906	0.168997	1.4612	0.0583508	0.0187091	0.752755	0.606595	0.960712
13.1791	0.15372		0.0407391	0.376633	0.811726	0.209874	0.0407312	0.194683	1.08517	0.233594	0.599305	0.0102788	3.54205	0.112058	0.0205388	0.0636169	0.377813	0.0245628	1.6028	0.480696	0.00949271	1.45208	0.820879	0.874583	0.694134	0.587088	1.16532	1.23153	0.02749	0.159121	0.101534	0.393371	0.375578	0.0612208	6.05403	0.244584	0.256301	1.31648	0.0161151	0.113665	0.330538	0.723246	0.950361	7.16158	0.396331	0.234131	2.18598	0.0722528	0.218216
14.148	0.165022		0.0811852	0.335654	0.325637	0.140699	2.5148	0.141627	0.0219413	1.53728	0.0748142	0.100268	4.2834	0.875298	0.127084	0.0590044	0.992037	0.957912	3.88029	0.862039	0.400342	0.437857	0.435427	0.914488	0.23071	0.0972547	0.128982	0.345546	0.872389	0.284037	0.18755	0.938505	0.152918	0.282421	1.88257	0.184521	2.00837	1.43255	0.833452	0.445721	1.05951	0.80393	0.475575	2.26022	1.5351	0.717779	0.71241	1.90505	0.709012
15.0922	0.176035		0.700236	3.05547	0.925925	0.150725	3.07735	1.35286	0.932721	0.249332	1.13906	0.397335	2.13714	0.437704	0.0633547	0.322115	0.0911377	1.12708	2.52979	2.50555	0.0704937	1.06105	0.15619	0.800277	1.55407	0.242663	0.593144	0.0778254	1.25376	0.773419	1.60944	0.358272	0.153159	0.0463568	0.563959	1.17715	0.558865	1.65515	0.0311906	0.0364896	0.256068	1.03219	1.77007	0.885707	1.25304	1.2842	5.46213	2.4138	0.0699857
16.232	0.18933		0.14758	0.7348	1.25861	0.43051	2.88652	2.47865	0.0823667	0.514581	0.783715	0.031368	4.36409	0.87866	0.646614	0.157811	0.307324	0.796993	0.167913	2.46665	1.78979	0.0582283	0.827172	1.07026	0.513291	1.81522	0.125084	0.752231	0.362255	0.0956809	1.177	0.921248	0.902416	0.572701	0.0450828	0.958664	0.430579	0.815383	0.354452	0.393951	0.514107	0.499444	1.64868	1.95802	0.806034	1.36675	1.8812	0.598371	0.968222
17.5404	0.204592		0.721011	0.311289	1.57544	0.698034	1.41317	1.07045	1.83271	0.677133	0.415135	0.963078	0.495218	0.228813	0.145931	2.46473	0.38381	0.011286	9.54989	0.241965	0.335819	0.669969	0.0694048	0.838708	0.107783	0.794718	0.581654	1.65195	0.10758	0.260778	0.114099	0.729093	0.00133405	0.728372	1.02241	0.614398	0.407186	0.0394585	1.50016	1.77996	1.07492	0.0352934	0.772308	1.43532	0.500515	1.31373	1.8611	0.909975	1.61937
18.78	0.219049		0.275065	0.774394	1.5357	0.11117	3.67335	2.73508	1.20372	0.206586	0.893579	0.117946	2.68477	0.0991829	0.525314	0.459438	0.0301254	2.40501	8.84193	0.749113	1.56017	0.0941904	0.572876	1.34425	0.643832	0.297236	0.512138	0.838101	2.89316	0.060955	0.573805	0.933152	0.265812	0.0636973	1.51981	0.46278	0.787617	1.13005	3.39691	0.593529	1.37661	0.67124	0.635831	5.61075	0.21758	0.227359	0.937133	0.694067	1.25753
19.9464	0.232655		0.176481	1.92523	0.195094	0.0687277	0.800157	0.212547	0.169452	0.47258	1.35381	2.24952	3.04353	0.264799	0.265788	0.0965485	0.221481	0.317459	3.40897	0.333044	2.45523	0.125325	0.0940617	11.7527	0.268642	0.597302	0.079734	0.046499	0.438618	0.159445	0.716987	0.13869	0.0156938	0.362213	0.0804053	1.39305	0.030071	4.67327	0.885954	0.0883367	0.446411	0.961133	0.396067	1.95345	0.0996326	0.0733614	2.09329	0.337903	0.0408257
21.9872	0.256459		0.808811	1.21699	0.230122	0.252659	3.17572	2.64015	3.59515	2.94748	0.626753	3.14396	0.981057	0.917251	1.12311	1.90401	0.198258	0.155571	1.91735	0.547079	0.277854	0.444804	0.944978	1.8943	0.0367414	0.0614525	0.0131915	0.666544	0.0485311	0.933723	0.782615	2.3657	0.384209	0.232859	1.09529	2.11479	1.52443	0.869212	8.4859	0.719157	0.107842	0.887793	0.589584	0.808172	0.397064	0.01074	0.0965064	0.0410973	0.151533
		delta(t)=2
		2.43941	0.478011	0.200002	0.304794	0.475182	2.97015	0.77853	0.66346	0.567576	0.649547	1.05041	1.35663	0.0188223	0.502814	0.791092	0.490532	2.76833	2.11179	0.39337	0.239028	0.261466	0.748238	0.699714	1.02188	0.00976148	0.385527	1.01261	0.307906	2.01354	0.0254281	0.367853	0.340334	0.79613	0.339948	0.240615	0.305087	0.74402	0.53351	0.0685724	3.50814	0.00407559	4.22291	0.188586	0.407848	0.0380198	0.0568936	1.21498	0.87215
		0.0270104	0.288793	0.0658017	0.545863	0.17728	0.33205	0.320943	0.200907	1.19667	0.640705	0.118307	0.583667	0.706295	0.138368	0.158082	1.63269	0.201071	1.50279	1.03944	1.28986	0.149888	0.093931	1.53164	0.600924	1.62584	0.125615	0.256827	0.0461598	1.26341	1.1745	0.0119858	1.05007	0.20146	0.255848	0.801056	1.0543	0.384406	4.9379	0.488845	0.0665917	0.380265	0.387637	1.25269	0.0583366	0.593348	0.207644	2.15644	0.576558
			1.72758	0.315118	0.024929	0.336384	1.8617	0.0756158	1.38601	0.902269	0.46669	2.83731	0.37126	0.072752	0.43392	0.167403	0.464629	0.0907827	0.0315399	1.07297	1.2974	0.119923	0.352192	0.155726	0.215914	2.52638	0.444874	0.0413531	0.355657	0.188328	0.405412	0.00141366	0.743003	1.97935	0.015172	0.048655	0.731014	0.27861	1.46207	0.139486	0.0959382	0.552295	0.233937	0.413987	0.14582	0.0403543	0.0477919	0.0321682	0.325451
			0.248226	0.0159914	0.694733	0.357637	0.320652	1.531	3.07889	0.278596	1.87351	0.0411465	4.6314	0.813209	0.144627	0.601952	0.116508	0.168407	5.64392	0.0267782	1.68311	0.0723096	0.0765917	0.267091	0.0901938	0.0858118	0.619409	0.0177911	0.779093	0.35942	0.184274	0.409095	0.140423	1.28984	0.508522	0.990083	0.907146	0.346118	3.69605	0.0602244	0.607343	0.452076	0.365572	3.19241	0.441036	0.0526409	0.0467951	0.54397	0.213419
			2.2704	0.102621	0.188705	3.14818	0.577527	1.65162	4.39978	1.98361	0.382278	0.544009	1.30742	1.03432	0.0605094	0.491933	0.31552	1.35189	0.625055	0.0669965	4.87611	0.0500519	0.879384	0.0655812	1.94625	1.22899	3.69066	0.0979627	0.963346	1.81432	1.37448	1.654	2.91656	0.949361	3.80957	1.25172	2.61322	1.84234	1.26509	0.0915259	0.382705	0.23975	4.10993	2.61957	2.46928	0.227415	1.42168	2.91378	0.169369
			2.48027	0.0467518	0.688087	1.07813	0.753794	1.45846	5.46596	0.636002	0.281524	0.0659506	0.717772	2.03676	0.269216	0.291971	0.00104777	1.07596	1.57181	0.663614	1.75698	0.779057	2.61165	3.10577	1.72975	2.30065	1.03688	0.899058	3.09243	2.33596	0.184239	0.0698102	3.89571	0.621646	4.51746	1.57666	0.774146	1.10731	0.915499	2.19747	0.457369	1.42462	2.13238	0.648303	0.764553	0.073799	1.19927	1.80186	0.144501
			0.946909	1.80925	0.532301	2.57978	1.11327	2.35122	1.21334	0.202009	1.73793	0.234059	0.0912483	2.5367	1.19652	0.1575	3.87641	0.295946	0.56918	0.118429	3.10977	1.23054	1.20816	0.693776	2.69435	0.212166	1.23256	3.01003	0.871172	0.227269	1.47428	2.23517	0.0496113	2.53734	0.911825	0.842863	1.62262	0.614239	0.560982	1.10765	0.237532	0.898731	1.10542	1.41213	0.318857	0.729646	1.81069	0.730953	0.634842
			0.120415	1.33052	0.839671	0.536568	2.79607	0.370634	2.35854	0.459328	0.102103	0.00783298	0.754987	0.00850474	0.308694	0.504939	0.208129	1.20463	0.0471855	0.668587	1.83938	0.173203	0.330711	2.44856	1.47751	0.0391372	1.60363	2.32046	3.05579	0.117933	0.000832864	1.34769	0.209763	1.97827	0.30329	0.734142	2.27745	4.60383	1.05609	0.0983917	1.15144	1.46461	0.571286	0.554398	0.2203	0.541945	0.547222	0.850964	0.22638
			0.303011	1.32735	0.984087	0.0792435	1.07016	1.82124	0.380641	4.5314	7.72287e-05	1.19185	2.98756	0.543399	1.18422	0.05438	0.817706	0.12109	2.1406	0.272892	1.82736	0.412658	0.548847	1.25539	0.333833	1.11051	0.41548	0.904701	0.0619836	0.656908	0.11918	0.169914	1.78278	0.505562	0.997526	0.40757	0.620803	0.0377361	0.843022	0.0577196	0.219945	0.00918175	1.41411	0.903614	0.439827	0.330728	0.0430327	0.0319411	0.729914
			0.448567	0.0623214	0.938199	0.802635	0.954548	0.0880859	7.41675	0.362692	0.511064	0.0735621	4.0767	1.12315	0.500223	0.0480079	0.100649	4.09789	1.73089	0.477119	0.362602	0.14414	0.0622893	0.453188	1.09849	0.125354	0.118333	0.531403	1.89798	0.556036	0.0260224	0.259286	1.17395	0.363938	1.27577	0.678841	3.59696	0.287168	1.88598	0.595714	1.42517	0.336918	0.623656	0.03027	0.018516	0.284048	0.758361	1.96221	0.452646
			0.120791	1.74595	0.773841	3.0965	1.00992	0.00454204	0.186798	2.16288	0.0161225	0.212898	2.60618	4.94227	0.223383	0.160385	0.329619	0.632444	0.753034	0.16139	0.117285	0.185676	0.533314	0.384491	1.19816	0.232971	1.09248	0.634977	1.01607	0.582632	1.0626	0.385494	1.2238	0.914292	3.03637	0.502316	1.53476	0.448741	1.41455	1.67578	1.46595	0.304787	0.2936	2.79783	0.157589	0.13468	0.1528	0.72194	0.464853
			0.15818	0.0138352	4.00517	2.03897	0.440612	0.312123	0.515069	0.29829	0.27492	0.259793	0.81201	0.180224	0.217785	0.0718746	0.899322	1.69251	3.75674	0.298309	0.0990973	3.09082	0.401367	0.190177	0.145411	0.586792	0.231107	1.81487	0.638825	0.177568	0.366579	0.504859	0.665964	0.905062	2.01401	0.0437273	2.01499	0.155208	0.23653	0.520434	0.0627813	0.150772	0.340458	14.8448	0.327226	0.141844	0.692218	0.273249	0.31121
			0.163053	0.183696	0.727251	0.193552	2.37172	0.225782	1.01641	0.60889	0.502328	0.115677	0.140314	0.377324	0.24938	0.00491685	1.57179	1.28924	1.53683	0.768019	0.525202	1.23592	0.159865	0.439497	1.67596	1.12655	2.06722	1.11032	0.791157	0.718751	0.485051	0.313765	0.086796	0.103218	1.24208	0.225113	1.47366	0.166176	1.07941	0.911389	2.36225	2.41282	0.109519	1.58927	0.371421	0.754357	2.84126	1.25686	0.483404
			1.25156	3.55304	0.183357	0.490213	0.137248	0.635221	0.767578	0.65503	0.729197	0.18525	11.9515	0.76015	0.286085	0.130608	1.14394	0.929741	4.33587	1.37061	0.460222	2.77871	0.690041	0.0107968	1.90001	0.0348216	0.415449	0.411799	2.56693	1.92885	1.18748	0.33791	0.604179	0.434696	2.7432	0.469403	0.448571	0.122349	0.634657	0.492801	0.360982	0.94979	3.27369	5.96272	1.06786	0.864074	3.3283	0.441435	0.375859
			0.44288	0.826387	0.183001	0.322327	0.0388548	0.172471	0.51267	0.665666	1.41021	0.343735	1.63606	0.412629	0.55295	0.846118	0.235921	3.15391	3.50418	1.45998	2.567	0.689724	0.449963	0.211041	1.03372	3.33359	0.940832	1.04644	2.58244	0.468302	1.13407	1.81248	1.77763	0.94376	0.565406	0.205861	0.40613	0.391052	0.205358	0.194865	1.42244	0.173716	0.63965	0.3478	0.937635	2.6996	4.62967	0.856133	1.44479
			1.05947	0.908	2.48277	1.60056	0.312235	2.2868	2.69086	1.46104	0.596491	0.706547	7.72236	1.10239	0.900181	1.70509	1.33936	0.618904	10.3907	3.09764	1.85274	1.02534	0.558739	3.71993	1.07163	0.831512	1.15873	0.196423	0.224617	0.596267	0.564008	1.28788	0.939694	0.011857	1.22345	2.52316	0.0653093	0.659405	0.704215	2.10138	2.45568	0.440103	4.01636	0.182065	0.848671	0.995515	0.0325019	2.78746	0.878327
			1.39623	0.985165	0.139518	1.14453	8.19078	2.43562	5.6574	1.3306	1.64462	0.604599	5.48358	0.222536	0.118122	1.00449	0.434855	2.73957	0.383855	0.222548	2.52856	0.275941	1.01641	1.12238	0.679384	0.78627	2.18014	0.558413	1.88957	0.278989	0.339149	1.00635	0.273581	0.476685	1.11847	0.0402921	1.28268	1.59157	1.37526	1.31127	1.43137	0.499456	0.709311	1.44021	0.0622279	0.678871	0.941262	0.0202136	0.757801
			0.109047	0.257615	1.02679	0.35346	2.18786	1.72203	0.523127	0.0752511	0.126229	3.09733	0.591617	0.208692	0.0496939	0.139118	0.338149	1.5696	1.4769	0.0839124	0.17066	0.10946	0.728747	5.4885	0.0808858	0.529542	0.198218	1.14255	1.94582	0.0599985	0.157867	0.56728	0.39122	0.186872	1.69149	0.260326	0.531305	2.19814	5.82288	0.265474	0.583998	0.0981402	0.193996	1.00762	0.13966	0.0731292	5.29747	1.32741	1.75148
			1.48896	0.693959	0.3705	0.225979	1.59627	3.17326	2.21201	3.08839	2.98568	1.08809	2.6719	0.8099	1.09855	2.42841	0.407496	0.407809	0.437762	1.43033	1.21343	0.988495	0.918266	5.19422	0.456561	0.677616	0.0685815	0.846264	0.271004	1.79191	0.0859061	2.18426	0.425139	0.208592	1.65868	0.183061	1.78619	1.80076	4.04115	0.777689	0.789044	1.10993	0.0229161	5.17189	0.840072	0.0541923	1.38311	0.210622	0.0892928
		delta(t)=3
		3.16602	0.814805	0.203012	0.124572	0.323975	0.673668	0.0407614	0.11692	1.68944	0.429886	0.102211	0.38694	0.522611	0.0401427	0.1729	0.439318	1.77891	0.486959	0.877541	0.94199	0.244625	0.32394	0.505159	0.556491	1.00544	0.177305	1.64261	0.124009	5.39177	0.229241	0.231564	0.913209	0.461766	0.696846	0.107015	1.20059	0.158791	2.44639	1.01707	3.15915	0.0883502	2.57169	0.157524	0.391359	0.301917	0.0180235	1.15639	2.33369
		0.0355175	1.15601	0.135465	0.931226	0.318084	0.424091	0.0159149	1.41691	0.716214	0.498287	0.151253	0.0334292	0.0261671	0.0499361	0.192253	1.30614	1.1254	1.67765	1.15429	2.74714	0.400518	1.4344	1.05152	1.00631	3.75074	0.358037	0.0498398	0.177137	0.315764	0.586747	0.00527219	1.12751	0.514451	0.0325922	0.80508	1.71665	1.33635	4.69236	0.33674	0.198177	0.0861033	1.79121	0.329527	0.0918992	0.0616794	0.265296	2.02631	0.481474
			3.08368	0.00848724	0.24131	0.673994	0.53287	0.0827196	1.84411	0.772691	0.811512	1.23636	6.2806	0.146268	0.0716368	0.634337	0.223201	0.00972027	3.62074	0.211907	3.09155	0.104768	0.327188	0.532056	0.339075	0.418344	0.624805	0.317695	0.796109	2.2762	0.322123	0.627133	0.380533	3.44424	0.189917	0.979758	0.705272	0.772996	3.3975	0.293341	0.88555	0.417094	1.14343	5.03513	0.476239	0.263106	0.0404989	0.388027	0.306155
			2.8578	0.0530803	0.115736	1.28649	0.356851	3.17651	7.1861	3.50382	2.50399	0.728551	2.34737	0.121112	0.13402	0.0147085	0.211927	0.51588	1.87436	0.783726	5.03842	0.0173603	0.0341941	0.268921	0.764514	0.383107	2.88484	0.667016	0.450177	0.717559	1.71987	1.25708	2.68138	1.37878	2.1193	1.23642	3.59779	0.73378	5.3342	1.07891	0.772539	1.04134	1.71279	3.00305	2.36397	1.29565	1.68749	3.05849	0.252269
			0.534066	0.635919	0.185943	2.33347	0.206729	2.19557	9.58058	0.731031	0.144607	0.638638	1.22134	1.68616	0.0359562	0.436284	0.0723573	1.47237	0.70708	0.212949	2.97527	0.52137	2.97225	0.836541	3.95905	3.97795	1.09673	0.607155	2.10569	2.78359	0.333193	0.325294	4.12434	2.38165	5.48446	1.0748	1.32545	0.327852	1.4993	1.21544	0.416951	0.404664	5.26781	5.78884	1.23323	0.245226	0.766906	3.44028	0.734869
			1.48567	2.04459	1.45758	6.12034	0.846042	5.18884	5.23045	1.069	0.784546	0.0638276	0.882072	2.90054	0.583883	0.969863	2.13719	1.00582	2.68822	1.01625	0.991203	1.61356	1.84731	3.05618	3.91097	0.709202	3.37437	2.75463	4.67865	1.72433	0.181299	1.9577	2.24573	2.98189	7.11488	2.15739	1.01812	0.698296	0.881983	0.0515231	0.0415167	3.37153	0.448695	1.12359	2.31334	0.0688675	0.222918	3.51913	0.00450782
			0.92715	1.8949	0.82406	0.960382	1.87479	0.964666	6.41048	1.52612	1.64195	0.279272	1.1348	1.54278	0.310166	0.130883	1.02093	1.31397	1.64803	0.554296	2.49866	0.371239	3.4611	5.81782	4.32046	1.59798	0.861392	4.31634	2.66374	0.8618	0.488593	1.50898	0.553917	3.20749	0.718787	0.859639	1.52516	1.32845	0.392239	1.17893	0.760415	1.66501	2.55301	2.3956	0.170847	0.332195	0.815298	0.499146	0.748642
			0.87153	3.76579	0.446255	2.61249	2.31811	0.185362	0.0867129	3.61293	0.122336	1.00313	3.26647	0.642451	2.54509	0.363286	2.0958	0.0731162	1.20517	0.446629	2.0685	0.122474	0.23981	0.984232	1.42643	0.0616703	1.81204	3.31398	1.32706	0.726806	0.248256	1.98626	0.688832	2.42808	0.240909	0.415339	0.674273	2.86069	1.28763	2.98186	0.966163	0.782643	0.584825	0.136541	0.135136	0.293	0.742079	1.39124	0.570872
			0.373479	0.695025	0.753514	0.433934	0.0621814	2.61164	1.21453	1.81203	0.56523	0.273978	5.53387	1.75647	0.265666	0.0614665	0.545897	0.766696	2.27583	1.24399	0.964168	0.747219	0.753835	1.58005	0.811453	1.54299	0.76252	1.67446	0.694389	1.50601	0.785341	0.000761897	2.36284	0.222876	1.5248	0.643836	0.673643	0.0787872	2.34889	2.62844	1.02416	0.0537637	0.999705	1.68721	0.020752	0.242032	0.729991	0.468671	0.925381
			0.703954	0.828727	0.128917	0.907844	0.269077	0.0815547	2.59973	0.779295	0.0152877	0.326911	0.42434	1.91529	1.10722	0.185158	0.302981	0.337092	0.0323269	0.309556	0.563733	0.134831	0.577318	3.21844	0.779369	0.403363	0.883049	0.248157	2.56759	0.538288	0.525826	0.235455	0.88979	0.295184	5.1189	0.993713	0.88984	1.23142	1.351	0.591433	3.03143	0.752613	1.21988	1.90512	0.0174356	0.310331	0.826131	0.550015	0.181904
			0.0353412	0.8396	3.09616	1.70116	1.21564	0.189973	0.699754	1.52053	0.469767	0.129655	0.285396	5.10584	0.281952	0.0549584	0.484579	0.446094	4.16942	0.0885456	0.0849188	1.67074	0.596392	0.115231	2.28056	0.28854	0.248583	3.59675	0.736957	1.3091	1.31095	0.305011	0.309023	0.823869	0.589653	0.401006	1.92764	0.231742	1.71161	1.78298	0.766864	0.113406	0.604213	18.3413	0.476877	0.506007	1.22776	0.422004	0.267272
			0.390492	0.482553	2.56106	3.05735	1.42116	0.104585	0.32703	0.745734	0.548236	0.493422	6.64797	0.43111	0.0972304	0.216881	2.10676	0.334416	0.0167003	0.18805	0.70359	2.087	0.787861	1.78581	0.728621	0.581012	0.274289	2.42059	0.0558757	0.0519387	1.0319	0.0716961	0.333374	0.406998	0.0269985	0.26387	0.0255665	0.673362	1.39887	1.16862	0.755313	1.04114	0.0118458	5.64182	0.553812	0.586342	2.084	3.60773	1.89434
			1.39974	1.84302	0.888508	0.663395	0.327048	0.869447	0.693588	0.106304	0.871086	0.113331	3.21213	0.544751	0.452216	0.293135	2.09404	1.07929	0.723062	3.38345	0.601795	3.4008	0.571123	0.892288	2.81874	0.336687	1.54506	1.76222	2.11837	2.98325	1.64023	0.00269508	0.14976	0.172138	2.05109	1.2755	0.322225	1.80023	0.84484	1.04287	1.35863	0.841391	1.92219	0.300782	0.776949	0.199909	0.786836	0.611854	0.189564
			0.82982	1.09915	0.706433	0.800911	2.23399	0.607154	0.37073	0.578975	1.36928	0.229639	3.03413	0.23098	0.21003	0.559264	0.274113	1.22091	3.78283	0.210001	2.73114	2.09296	1.60598	1.10915	1.90005	2.35121	0.512621	0.452843	3.29936	1.48013	0.399667	2.00563	2.97155	1.7635	3.30433	0.127815	1.42249	0.460785	1.86575	0.460646	0.0525644	0.314203	0.482937	1.5844	2.97056	0.662558	1.75025	1.01883	1.0202
			0.037384	1.56324	2.58514	0.846164	1.62994	0.817508	0.818594	2.37897	0.295803	2.05003	3.11535	1.07247	0.967955	0.624436	1.20469	2.83949	7.8972	2.88075	2.60693	0.00152705	0.191449	1.24314	0.946441	1.56182	1.79138	0.262426	1.71642	0.0711992	1.11776	1.19112	1.83513	0.0193869	0.266646	0.255418	0.267806	0.67547	0.710795	2.01906	3.54016	0.127018	2.62479	0.825608	0.07272	0.278634	4.69755	0.0872389	0.688657
			2.1319	3.0892	2.19435	1.84507	3.47226	8.85888	7.05324	1.69424	2.94852	0.467508	19.2968	0.544229	0.722956	0.759666	1.47142	0.604444	0.121041	3.59323	0.829253	0.500011	0.257069	3.4702	1.81975	2.10255	3.20633	0.519984	3.12724	0.692818	1.74883	3.38754	2.1242	0.0555006	1.61133	0.902678	1.30593	1.22354	2.77367	2.48153	1.15976	1.98246	1.97612	6.75595	0.797742	0.380732	1.21159	0.730542	0.0546959
			1.38211	0.634432	0.562956	1.60672	4.57896	2.24967	4.22878	0.779288	0.0967688	0.640212	1.13632	0.00982232	0.0304787	1.49463	0.280699	1.80927	3.55057	0.0600638	0.666363	0.694376	1.24792	6.69181	0.156044	0.0272776	1.43918	0.325909	1.17727	0.100542	0.0711268	1.23382	0.405076	1.62349	0.780699	1.57625	0.929533	1.96747	1.71011	1.07318	1.86855	0.2438	0.200125	0.185512	0.212071	1.13665	1.40655	0.227758	0.865667
			0.490331	0.573346	0.398053	0.427637	2.99393	0.63476	6.60605	2.50582	0.638376	0.732784	0.050211	1.35323	1.47334	1.77993	0.390733	0.868941	6.69657	0.39404	0.0217593	0.625249	0.0850626	2.07722	0.0389872	0.360755	0.212656	1.26429	1.72277	1.45876	0.851814	1.16116	0.555985	0.0485621	2.05702	0.898561	0.508768	1.22618	2.08699	1.56804	0.20188	0.417326	0.780019	0.349147	0.810911	0.139905	4.30636	1.35161	1.21975
		delta(t)=4
		3.92775	0.394578	0.153241	0.35291	0.115333	1.75253	0.414091	2.64996	2.10093	2.1955	1.08875	0.325993	0.0266231	0.00766683	0.919013	0.301695	3.45677	1.74951	2.66566	2.42541	0.0396122	2.12693	0.203463	1.57878	2.7702	0.409471	0.657594	0.658984	3.26963	0.502685	0.352648	1.01218	0.821186	0.234765	0.0980308	1.84492	0.80358	1.86764	0.0877371	2.71882	0.614782	5.22789	0.123584	0.250797	0.0361182	0.086889	1.19544	2.15757
		0.0463456	1.06178	0.146587	1.83924	0.0357218	0.000157984	0.469875	2.14299	0.576462	0.736466	0.0927551	3.22935	0.00472032	0.112276	0.593718	1.00016	0.726415	11.3525	1.30783	5.16159	0.430221	0.00260502	2.94505	0.712045	1.00009	1.19596	0.299595	0.521485	2.91933	0.445693	0.492782	0.869421	2.40105	0.114987	2.03612	1.2453	0.00221059	6.18832	0.221266	0.284246	0.0895147	0.0753712	1.45936	0.432255	0.381558	0.392834	2.88105	0.635267
			0.254264	0.0609253	0.177436	2.74219	0.39747	1.15235	4.37503	2.59057	1.12601	1.42334	2.83813	0.891624	0.793906	0.191812	1.06467	0.761817	0.654279	1.39697	9.01781	0.0183962	0.146858	0.087871	1.18236	0.620649	1.58368	0.0899834	0.221127	1.67138	1.31523	1.7284	1.62293	3.73312	4.29504	1.76388	2.44943	1.66537	4.57669	0.08564	0.766215	1.51102	3.00346	4.95157	1.44953	0.334324	1.97757	2.33975	0.191148
			1.45756	0.114943	0.104545	1.32708	0.171174	3.37681	12.8934	1.74297	1.28709	0.161981	1.87147	1.30742	0.0255625	0.10057	0.135805	0.700045	1.31864	0.889712	3.67459	0.421831	2.35153	1.55975	2.31625	2.79218	0.727623	0.696348	0.787113	1.98422	0.35191	0.171502	3.84517	3.42291	3.34372	1.05635	0.956656	0.338824	4.88492	2.5744	1.01249	1.03446	3.83488	6.70731	1.06205	0.0858981	0.907993	3.58689	0.610174
			0.364434	1.86359	0.899469	8.80824	0.207567	7.72198	8.67034	1.16112	0.504115	0.181912	1.04766	2.51736	0.830493	0.390499	2.80979	1.25311	0.525204	0.0888527	0.527324	1.77616	2.35966	0.813163	6.41349	1.19717	2.15334	3.51696	3.6189	2.64552	0.132809	1.01699	2.31858	3.27854	8.41193	3.14425	1.75239	3.8121	1.79925	1.02673	0.931467	1.88898	2.83065	3.83589	3.312	0.209144	0.0645391	4.19442	0.265919
			1.57604	1.7545	2.9027	3.12305	1.60015	3.29397	15.0054	0.0534014	0.720685	0.0336028	2.5916	1.80385	0.156951	0.910122	0.23541	4.4802	1.42344	2.31185	1.70475	0.733312	4.61906	11.0575	6.4032	2.93245	4.94757	5.10792	7.97971	2.98681	0.207362	1.87808	5.74285	3.7043	6.36081	1.80447	3.65141	1.35391	1.07231	2.69415	0.184785	4.73513	0.999571	2.13576	1.7355	0.904328	0.925687	1.01993	0.123244
			2.19133	4.84228	0.447794	3.43187	0.736662	0.56948	1.17727	5.98086	1.72398	0.390662	4.12301	4.0346	3.01137	0.150664	3.00281	0.0830232	4.91603	0.391962	1.6117	0.480197	3.3854	3.32569	4.37891	1.64691	0.865541	5.64573	1.2477	1.34643	1.1113	2.51064	1.32097	4.42467	0.206927	0.610435	4.24173	0.432628	0.417624	0.986872	0.722387	1.04123	5.00618	0.272161	0.797409	1.67821	1.35208	1.04853	2.18686
			1.03344	1.31019	0.0155472	2.10459	0.928811	0.128216	1.46372	1.49859	0.162148	0.0371315	5.66508	1.24063	1.25506	0.319027	0.569088	0.873857	2.18955	1.03533	1.73653	0.244789	0.373869	1.38948	0.21614	0.168152	2.36332	2.19339	0.826077	0.957754	0.022473	1.25898	1.13126	1.81305	0.467849	0.045775	0.725549	3.09434	2.92409	0.915319	1.4781	0.453347	0.0829707	0.462651	0.362574	0.227944	0.248586	0.937805	1.10639
			0.662638	2.11367	0.672752	2.24048	0.253421	1.64503	0.942632	1.89988	0.0144859	0.442126	0.0151965	2.6221	1.1509	0.168717	0.856844	0.72294	0.411156	0.189351	1.20812	0.0495129	0.00853282	2.2395	1.34247	0.983829	0.229128	0.408586	0.580528	0.77986	1.88894	0.129659	0.777588	0.440193	5.33069	1.04219	0.252159	0.555371	2.46646	1.39186	2.09815	0.333565	1.96524	5.70237	0.119301	0.126444	0.103878	0.471241	0.122889
			0.411439	0.0880143	1.55612	0.323023	0.253913	0.0686708	5.2227	1.31183	0.444828	0.453072	1.96956	2.07191	0.826467	0.0323383	1.20004	0.533072	1.45229	0.0473084	0.718157	1.90035	0.1535	1.01972	2.04287	0.324789	0.283082	2.56367	2.11927	0.826052	0.50375	0.042756	0.116434	0.420998	0.401239	0.383052	0.252848	0.194082	1.6511	0.336866	2.06728	0.0989975	0.133299	16.1232	0.417712	0.130366	0.679201	0.820665	0.0166119
			0.174797	2.17347	2.35112	2.39529	5.96346	0.176447	0.749407	3.37088	0.351028	0.20351	2.95629	4.28762	0.575637	0.182258	2.6893	0.384114	0.690468	0.781712	0.227196	0.927317	0.756678	0.691241	3.82728	0.548432	0.45693	3.32889	1.40467	2.58515	2.44894	0.317384	0.675804	1.55374	0.396086	0.0612002	0.0220301	0.623742	4.67548	3.64816	0.327552	1.42546	0.327522	8.5902	0.602422	0.411685	1.71554	3.13671	1.67349
			2.08144	3.64335	4.75625	3.56229	1.02155	1.51881	2.13248	0.396051	0.109202	0.00628949	16.2902	0.202475	0.295803	0.0104411	2.8312	2.65756	2.1361	1.46187	0.904233	3.30007	1.52786	0.288188	2.74345	0.593154	1.25971	3.22346	1.77356	1.18036	0.728486	0.131022	0.217383	0.182042	0.345153	0.591273	0.577785	0.376503	1.26654	1.48733	0.29346	0.455358	1.98966	2.10105	0.433449	0.327923	0.985752	0.784327	1.35872
			0.840714	0.251674	0.337231	0.383511	2.0371	0.697178	0.798616	0.379556	0.276009	0.142807	2.14034	0.0548578	0.153113	0.768457	0.855583	1.09292	0.741282	0.313928	2.93135	3.04266	0.141479	0.0824546	3.93571	0.588519	0.881539	3.1763	2.72951	2.2957	0.230046	0.901624	1.4387	1.18923	1.57929	0.0225826	0.633229	0.221064	2.22624	0.678573	0.353973	1.29189	1.2521	3.27756	1.55249	0.855254	3.07738	0.787158	0.381225
			0.0124357	1.23401	2.71941	0.858339	0.0955871	1.12614	0.763767	0.254323	0.306995	1.31677	1.60055	0.0350005	0.621676	1.064	0.0116931	1.11407	1.31552	0.73839	3.50371	0.477633	1.00954	3.83812	1.98181	1.10384	0.960158	1.11741	2.22803	0.584097	0.445119	2.94503	3.04414	0.305851	3.25493	0.840082	0.829346	0.285556	0.33469	0.569232	0.999502	0.55625	1.36651	5.63452	1.60154	0.110771	2.83978	2.55337	2.31472
			0.450175	0.723707	0.569763	0.953625	9.11469	3.5486	4.00725	2.99606	0.840222	1.72521	10.2283	0.696709	0.475352	0.408089	1.23223	0.364952	1.60303	1.10535	0.966839	0.107786	0.123443	2.30273	3.12908	3.20952	3.77445	0.995994	8.33607	0.255763	0.380986	4.00731	3.34953	0.152595	2.03611	0.0702041	0.247982	3.54555	2.21746	2.11908	1.09794	0.401184	2.57203	3.02155	0.520711	0.744542	1.85142	0.61851	0.243523
			1.83632	0.361344	3.04607	2.11305	2.86993	7.51838	5.47636	1.95105	0.473157	0.943833	7.77593	1.06444	0.637519	1.00585	1.0322	0.4353	4.22042	3.01957	3.14396	0.926984	0.654109	8.54534	1.16708	1.48034	2.31363	0.633358	2.67255	0.287974	1.23297	3.21652	2.48972	0.291615	1.1832	4.40439	0.965601	5.25168	3.6201	1.87127	2.4512	0.64445	2.53835	1.73629	0.388644	0.529033	5.64373	1.05301	0.174357
			0.867726	0.109805	0.449811	2.20542	8.49091	0.149436	14.1338	0.759658	1.04916	1.08784	0.587188	0.739333	1.1075	2.8408	0.00980676	1.06782	0.252911	0.526883	0.432486	2.2468	0.112441	1.67647	0.0441694	0.149467	1.49768	0.160678	0.977951	0.733284	0.428135	0.234929	0.608094	0.887308	0.180731	0.334253	1.72552	1.35416	4.97072	0.1163	1.54492	0.276353	0.986279	1.60319	0.888598	1.11255	1.22675	0.108157	0.326886
		delta(t)=5
		4.7367	1.69926	0.228037	0.988744	0.0258932	1.71367	1.31583	4.27819	2.00037	2.8242	0.232089	2.53673	0.0605968	0.235499	0.665705	0.387095	2.83643	8.80348	1.16865	4.67095	0.216764	0.0858683	1.49141	0.199138	0.530072	1.42287	1.44851	1.2218	8.1992	0.371325	0.0432095	0.841525	3.16484	0.027924	1.67299	1.28013	0.163765	3.07033	0.645564	1.02513	0.503395	1.08858	3.36806	1.59699	0.107225	0.0102425	0.474417	2.08113
		0.0583632	1.66413	0.0446193	0.283548	1.5034	0.016108	1.87952	5.09849	1.66133	0.770547	0.590041	1.02832	1.36497	0.190407	0.116445	2.5285	0.585065	1.81072	1.77372	11.2609	0.170798	0.11193	1.37834	1.18276	1.25537	2.28253	0.0996367	0.384388	2.1719	0.419664	1.48105	0.602836	2.46213	3.25109	0.109379	2.31427	0.23043	6.7102	0.574032	0.407025	0.362722	0.474805	1.53745	3.09985	0.15183	0.727251	2.31913	0.154988
			0.614202	0.0921739	0.169924	2.73529	2.46937	1.76457	8.87393	1.55596	0.699919	0.788165	2.8412	2.25621	0.505145	0.440938	0.194555	0.881204	0.46673	1.56647	6.98168	0.361529	2.43709	1.40382	2.40862	2.45208	0.146694	0.371156	0.777438	2.0401	0.20006	0.354978	2.42468	6.91788	6.0627	1.53122	0.192868	0.888951	2.95789	1.05287	0.882428	1.66427	5.61114	9.22178	0.538912	0.377456	1.17241	2.82614	0.817767
			0.659474	2.14691	1.14444	6.55798	1.00212	10.9927	9.77289	2.37157	1.13694	0.187747	1.6106	2.06303	1.07479	0.247698	3.22548	0.942897	1.78233	1.135	0.248397	1.07009	1.63916	1.5467	4.53869	0.7653	1.47825	2.34413	2.16555	1.6065	0.601067	0.927857	2.09126	5.42735	5.78379	3.0942	1.32807	2.0022	5.71064	0.0494385	0.960517	3.40547	1.46368	5.80006	3.05053	0.0983471	0.363896	4.39718	0.202339
			0.335306	2.32155	1.76305	5.1024	1.48334	4.29895	21.4195	0.0505369	0.453571	0.507812	0.752335	1.46448	0.135017	0.367916	0.509477	5.31155	0.784072	0.709446	1.23981	0.679543	4.10157	6.13357	10.1153	4.76712	3.80779	5.29093	6.7893	2.56085	0.365157	1.64126	5.88456	3.99247	7.26102	2.89779	6.03358	5.22388	2.98379	1.90504	1.50669	2.99643	2.42504	8.6357	2.42052	0.463309	0.395556	1.33254	0.231255
			0.458219	4.52865	2.22969	6.85034	0.647325	2.59573	5.86494	1.21722	0.773934	1.44006	5.52311	2.59409	1.16335	0.57321	2.14619	0.613599	0.0311716	1.99095	4.41243	0.925268	4.37514	6.5009	6.23449	3.01802	5.37258	6.42026	5.49672	3.52438	0.00652216	2.70822	7.86078	4.97483	3.85558	0.722757	2.75286	0.686501	1.11226	0.0969294	0.443471	3.63841	2.95123	0.19859	0.776382	0.577538	0.183362	4.20312	0.848006
			2.10252	2.09274	0.019996	3.5009	1.68202	0.605438	0.0861019	3.11361	0.321262	0.270112	6.75909	0.267897	1.4751	0.126847	1.5271	0.778521	4.82917	1.19627	1.70543	0.060652	3.83872	4.27272	1.15923	1.66872	1.00495	3.75325	2.27168	2.73376	0.710174	2.1563	1.73005	2.20174	0.087621	0.0183795	4.37946	0.50916	3.71458	1.75838	1.40522	0.513156	3.87916	2.31867	0.197829	0.965433	0.704926	0.903355	1.67354
			1.29437	1.05287	1.43121	0.76961	1.86714	0.211023	0.0201505	1.8136	0.147378	0.292878	0.0484819	2.04861	1.49252	0.986738	0.76541	0.276246	0.130388	0.0714785	1.28394	0.594703	0.0583117	1.80874	1.02989	0.398634	1.68712	1.06631	0.0226878	0.492175	0.519994	0.643764	0.361267	3.58256	3.25559	0.0279586	0.37072	1.07454	3.17841	0.595407	1.74847	0.261948	0.468588	1.79159	0.138882	0.116048	1.44795	0.11516	0.00566812
			0.376557	0.738954	1.5117	1.0796	0.492145	1.88246	0.175601	3.27073	0.481725	0.572152	3.92133	3.0107	0.897717	0.0251323	2.12266	0.599741	0.398406	0.602581	1.4315	1.28276	0.971422	0.766047	1.46409	2.50017	0.760792	2.12048	0.372142	1.50064	2.21041	0.53864	0.707969	0.662151	1.66727	0.351991	0.736575	0.250615	2.86932	1.6351	1.59249	0.0765183	0.187394	25.6323	0.209837	0.631035	1.65256	0.264546	0.167803
			0.285824	0.67505	1.20034	0.867183	4.22974	0.0437433	5.4956	0.441369	0.34361	0.576432	0.47788	1.62899	0.312038	0.178279	1.83931	2.87258	2.00813	1.02795	2.06872	1.19913	0.49475	3.85968	3.60281	0.503965	0.573053	2.34478	2.57631	0.916129	1.19413	0.58299	0.535264	0.563313	1.34058	0.346396	3.63826	1.69752	4.66502	0.113717	0.635765	1.40099	0.803833	6.41069	0.385431	1.41189	0.603273	0.5911	0.510829
			1.55806	4.54385	3.29986	2.52537	1.75011	0.969751	0.162085	2.87071	0.933778	0.610407	9.14976	2.2561	1.00043	0.0199176	3.08114	1.70849	0.637537	2.14404	0.400977	2.20516	1.55738	0.149691	7.4023	0.176249	1.27231	4.42209	4.91143	6.18314	1.21448	0.376182	1.24962	1.48297	0.897905	1.50778	0.529713	0.534165	4.03624	3.40367	0.501416	0.968162	3.53324	4.5303	1.61263	0.242072	1.21955	0.0794271	1.07239
			1.65709	1.1874	1.41474	5.33737	1.08387	0.298815	1.5624	0.0475237	0.804622	0.0358368	6.63321	0.324322	0.852591	0.230532	1.43883	5.15924	3.04992	0.853842	3.83446	3.24845	1.42504	1.74318	3.04374	2.53801	1.38556	3.87264	3.1855	0.738985	0.0535497	1.52719	1.41769	0.1421	0.349946	0.0443571	0.597178	0.0866594	2.58042	0.54972	0.229924	0.367844	0.58288	8.09818	1.36039	0.893941	0.943296	2.16454	1.91391
			0.0869972	0.693539	0.599237	0.246312	0.102451	0.41574	3.64318	0.81532	0.0556709	1.19692	3.32071	0.178384	0.573353	0.61575	0.41626	1.0193	5.71571	1.00954	3.80776	1.18932	0.0153074	1.28061	4.45214	0.361126	0.0327048	2.10443	1.76693	1.03359	0.45593	1.18838	1.50424	0.0970169	0.441657	0.489275	0.651391	0.420497	0.430979	0.260742	0.195269	1.55897	3.80579	0.948781	0.440645	0.338522	0.511572	1.82666	1.31904
			0.170798	0.121877	1.47375	0.720331	2.83098	5.06352	3.86538	0.244389	1.3641	1.15842	1.93803	0.0181065	0.11087	0.608098	0.0293135	1.5776	3.42229	0.527849	2.49216	0.971278	0.112133	3.34849	4.7524	2.54339	2.53283	1.17901	10.1799	0.913229	0.0832835	5.62872	4.93226	0.406695	7.61661	0.0713945	3.18769	0.720548	5.1019	0.943983	0.946297	0.54336	2.20985	0.997745	2.50361	0.0981207	0.525457	0.986452	0.16041
			0.273441	2.76321	1.36837	1.1353	5.37549	3.0325	2.62091	2.7859	0.802666	0.628165	2.15967	0.536765	0.628855	0.339681	0.66034	0.187821	4.30862	2.08389	4.09886	0.136622	0.311914	5.051	1.5688	2.84531	3.00486	1.11814	7.24663	0.135072	1.74169	3.3931	3.81294	0.130062	1.93059	1.02998	0.10711	2.03977	3.08608	1.62159	2.79712	0.12999	1.50197	0.629274	0.403303	0.351843	3.2294	1.52581	0.432404
			0.668178	1.39066	1.91033	3.35408	1.74179	1.51797	16.1486	0.249867	0.0323235	0.763775	8.14622	0.197838	0.0702447	1.66584	0.355871	0.0711559	0.515989	1.41662	1.56972	2.64272	1.06596	2.44474	0.843304	0.938953	2.34633	0.46451	2.24117	0.323135	2.46393	0.323891	2.66911	0.053242	0.141115	0.443819	0.450427	3.39755	4.61741	0.902464	2.53238	0.330965	2.15196	1.02425	0.0073763	0.389113	4.68774	0.687124	0.199178
		delta(t)=6
		5.57431	0.826189	0.0790185	0.0300436	2.16739	1.63008	2.60757	8.44341	5.579	2.98836	1.18557	0.834984	1.0647	0.0330955	0.275931	1.23427	2.61983	3.87199	3.24293	10.0474	0.141645	0.347805	0.364329	0.0504066	0.786005	2.56659	1.08728	0.909636	5.64054	1.03898	0.697587	0.554322	3.22132	2.9079	1.07886	2.19576	0.214562	3.69971	0.000949319	1.07213	1.61916	0.182624	3.26934	2.39019	0.442087	1.79662	3.46439	1.32097
		0.0733529	1.12546	0.349614	0.289755	0.966138	0.775075	2.36851	9.92633	0.90002	0.96002	0.301005	0.904631	2.00374	0.167324	0.335816	0.93689	0.855512	4.52941	2.30906	9.31697	0.174355	2.51625	0.533183	1.4109	3.0722	0.61976	0.360588	1.07958	2.39668	0.475778	0.248908	1.14857	4.8958	4.80333	0.14195	0.0647306	1.13495	3.22357	2.4256	0.619824	0.806898	2.82223	3.73687	1.47406	0.254025	0.256126	3.06883	1.33238
			0.507027	2.09493	1.08432	9.50116	2.45763	6.41308	6.29161	2.34291	0.885474	1.58244	2.59857	3.2316	0.844183	0.0466685	0.990243	0.835942	0.333815	1.7594	1.54004	0.985192	1.74916	1.27053	4.28224	1.54969	1.10753	2.80341	1.77218	2.09725	0.973343	1.07706	1.39657	10.2493	9.13208	3.73112	0.369712	2.86293	3.76329	0.578406	1.26098	4.41415	2.72843	6.6915	2.07046	0.334212	0.0753427	3.52076	0.374192
			0.745253	1.97639	1.29057	3.40905	2.74014	5.5367	25.2637	0.447831	1.13016	0.127186	0.303729	1.11286	0.26851	0.212034	0.679302	3.36888	1.67327	2.56463	0.510474	0.345496	4.12358	7.91547	7.46483	3.49246	2.87907	4.52296	5.09459	2.22699	0.384833	1.37345	5.50784	6.36197	4.40822	2.84693	6.07834	3.06706	8.41181	2.97454	1.14406	4.86498	1.78832	10.4013	2.21279	1.05835	0.943424	1.44546	0.149798
			0.373927	5.48921	1.19369	9.68534	1.24242	3.65553	9.95663	1.10543	0.497825	1.83296	3.1019	2.52157	2.21816	0.1607	2.93566	0.900946	3.64262	0.58937	4.24842	0.800922	4.74269	3.11399	9.58602	4.58403	4.24258	6.73988	4.39923	5.92305	0.0153492	1.92706	8.14982	6.20465	4.50902	1.48452	3.03467	3.67037	3.11869	0.788921	1.99491	2.04962	4.47013	4.14785	1.83362	1.01015	0.0101318	4.83242	1.14922
			0.542055	1.79235	0.717918	5.57106	1.35049	2.42362	1.44971	0.46848	0.0230881	0.201655	5.95906	2.49007	0.386242	0.5434	0.608646	0.0171705	0.576159	3.35671	3.14251	0.228097	4.96109	8.40839	2.55915	2.92026	6.38052	5.71201	6.89673	6.10258	0.223699	1.89977	7.43306	2.60753	2.07811	2.08955	2.84215	0.879475	5.28506	2.11943	1.47268	2.57443	2.70313	2.09656	2.06479	0.560903	0.47948	4.85151	1.04712
			3.17419	2.19538	1.40379	0.0642843	1.91325	0.560644	0.889804	3.33417	1.72326	0.0852006	0.175997	0.450677	1.94419	0.581644	1.43236	0.32028	1.91694	0.0835934	1.13812	0.81791	1.25564	4.00922	2.50975	1.85978	2.49564	2.50022	0.686738	1.84912	1.68236	1.31134	0.470357	4.6945	2.0407	0.0626095	0.743257	0.0477319	3.15477	0.718776	1.95264	0.809032	5.66616	4.12568	0.268277	0.86682	2.32919	0.0350563	1.31547
			0.905366	1.06501	3.60078	0.723337	2.44685	0.724519	0.966736	2.99453	0.198875	0.412114	4.16773	2.26048	1.20855	0.684352	1.57026	0.164172	1.78868	0.922866	1.32469	2.36816	0.654551	0.598728	0.312946	0.574026	3.15555	0.195286	0.0874295	1.01305	0.516197	1.40311	0.0971543	4.20027	1.15619	0.107163	1.03594	4.63149	3.62672	0.224192	2.01814	1.127	0.194397	15.8881	0.884407	0.628349	0.111169	0.300974	0.280005
			0.288807	1.55892	0.562067	1.60772	2.03252	2.8111	0.29475	0.381252	0.361219	0.514541	0.176413	1.8585	0.416858	0.157941	4.69122	0.92567	2.47472	1.64875	3.27236	1.36108	0.241312	1.12018	2.50327	3.20394	1.43091	1.24793	1.12466	2.11392	3.61755	0.0581602	0.924973	0.637699	1.80088	0.431421	0.540657	0.883756	6.78081	3.60232	0.923665	1.22034	1.21214	13.1507	0.787483	1.39872	1.91174	2.54289	0.195627
			1.0055	4.65823	1.68637	1.3974	0.408674	0.980103	2.06947	0.691577	0.872961	0.0977998	4.23757	0.444079	0.17428	0.0737553	2.62978	1.68156	0.769666	1.88212	2.3245	2.63936	1.03775	1.17484	6.4929	0.248505	1.28673	3.2722	7.31542	2.84073	0.514961	0.200949	1.24059	0.446811	1.33609	0.812767	1.35485	0.619234	4.04795	0.264747	1.37412	1.53475	4.55463	2.55953	0.563248	0.855253	2.59597	0.673149	0.242918
			1.15737	2.27694	1.2423	4.46359	5.25327	0.592414	0.238918	1.05347	0.423348	0.703539	1.46602	5.93234	0.678627	0.2638	1.4434	3.01039	1.31412	0.105424	3.2966	2.02248	1.12007	0.622831	8.29063	1.35416	1.23535	6.59999	6.58273	5.11303	0.303817	2.46609	4.1477	2.12627	1.16593	0.490828	0.556087	0.0398953	6.78289	4.05587	1.20706	0.656214	1.56087	12.1212	2.55111	1.66529	2.61584	1.09591	0.81063
			0.192174	1.19258	1.42867	4.85395	0.241737	0.33749	1.24092	0.472098	0.29384	0.63232	4.67403	0.360086	1.50562	1.45734	0.962559	4.79462	7.95326	1.91811	4.78028	1.99123	0.925994	4.9898	3.19712	0.569527	1.48605	4.11045	2.17509	0.132211	0.0128281	1.36033	1.43347	0.256471	0.366209	0.877638	0.259376	0.0483187	0.190283	0.775476	1.07434	0.550836	2.41408	2.91753	0.504303	0.19815	0.739377	4.49719	4.32138
			0.0771724	0.492261	0.586772	0.2975	2.5489	4.22193	9.02976	0.952934	0.698839	0.998159	9.69117	0.0743827	0.0364104	0.333565	0.222508	1.95186	0.341486	0.0324813	2.808	1.59639	0.467068	0.915892	7.88122	1.07691	0.301632	4.10205	9.15634	1.30753	0.011019	3.28404	2.76049	0.161396	0.701545	0.0770531	2.78567	2.80983	5.66273	0.431914	1.12476	2.50055	3.59239	8.97071	1.11134	0.0308967	0.881951	0.700378	0.0675915
			0.0734346	2.5836	2.41979	0.71491	1.88931	4.32809	2.54951	0.58662	0.740063	1.00785	0.493015	0.247596	0.323336	0.633508	0.237981	0.48781	0.0314119	0.473087	5.19136	0.895205	0.0323058	9.12175	2.80569	1.96342	1.89332	1.04782	7.88588	0.809144	0.791525	5.56344	5.49221	0.0530057	7.09323	2.03037	2.67314	4.03092	7.09072	0.509319	1.44614	1.11129	0.826362	2.76312	1.6271	0.119808	1.19018	2.07285	0.0395492
			0.38075	0.333747	1.15376	2.10674	9.04087	0.015416	12.051	0.00427075	0.996097	1.22581	3.72459	0.0934782	0.13183	0.916343	0.225316	0.65289	2.85792	2.70739	2.25113	0.65399	0.474183	0.800141	1.21041	2.0785	2.86149	0.541335	6.67211	1.45252	0.760832	1.20418	4.09862	0.0199194	1.261	0.198723	1.35218	2.49118	4.25758	0.595859	3.20952	0.88824	3.05934	1.56227	1.17341	0.416139	2.29024	1.43124	0.48843
		delta(t)=7
		6.43846	0.100911	0.283837	0.0288067	1.41152	0.907625	2.71399	14.2717	3.88255	2.65104	0.310299	0.589536	2.10838	0.0132733	0.0929465	0.370725	3.17227	3.22834	3.52887	8.3018	0.519496	2.9702	0.392325	1.26774	2.7103	0.832527	2.50557	0.71937	4.28605	0.132424	0.0555435	1.11756	5.89482	4.37364	0.994795	0.0640922	0.455239	1.57958	0.707899	1.2018	1.72168	2.10141	6.94605	1.66861	0.180881	0.998086	3.54635	2.96531
		0.0893811	0.459004	2.4163	0.505239	5.90556	0.863094	8.28543	7.17355	1.50931	1.36716	0.0822382	0.747314	2.87761	0.47399	0.0459236	0.549348	1.4661	3.54486	1.46944	2.67003	0.523996	1.76774	0.763024	2.49151	2.45552	0.76113	2.74444	2.26782	2.5374	0.414761	1.04195	0.465292	6.27752	7.59355	1.52985	0.0691734	0.637121	4.03084	0.302214	0.53243	2.39444	0.788385	1.92049	3.72991	0.222171	0.577279	1.33952	0.726096
			0.543063	1.89681	1.76504	5.59526	2.43692	3.74109	19.418	1.16837	0.846497	0.952506	2.05233	1.99091	0.428293	0.0404379	0.00973395	4.07514	0.506164	3.52631	2.17492	0.284889	4.01016	7.30156	7.43636	3.00961	2.06946	4.48684	4.3537	1.65654	0.215775	1.73519	4.03833	11.5188	7.89063	3.42549	3.78666	3.92254	6.89083	1.55589	1.69061	6.0543	2.863	12.8298	1.37848	0.769913	0.668188	0.956838	0.66934
			0.079786	4.92034	0.564063	7.58981	1.789	5.06577	12.5631	0.348938	1.15031	1.92972	0.92607	3.05343	2.09416	0.193071	3.18445	0.423976	4.98087	2.26389	2.69052	0.481438	4.08478	4.17968	7.15118	3.50364	3.25863	5.76392	2.87617	4.02957	0.232093	1.73596	7.73277	8.93654	2.32494	1.44434	1.71812	1.90537	8.68098	0.199416	2.0885	3.56989	4.12629	4.98092	1.56098	0.367917	0.234678	5.05108	0.956823
			0.662913	2.67681	0.201072	8.10621	0.399852	3.18487	3.67779	0.354565	0.0112352	0.895678	8.32743	1.85302	0.952169	0.163517	1.0405	0.0786916	4.58697	1.70812	2.87389	0.220819	4.90756	4.27934	5.51669	5.37017	5.23204	4.931	5.41176	4.96841	0.363425	1.00169	8.22487	2.11357	2.77404	1.53248	3.09773	4.0377	8.16211	2.60097	3.25422	1.32486	5.49429	8.85927	2.86236	0.634175	0.369009	6.47606	0.805533
			0.207258	1.53894	3.69229	2.63203	1.57165	2.61458	5.15281	1.08448	0.802214	0.551055	1.07995	3.44554	0.54401	1.02297	0.794599	2.35954	1.08194	1.102	3.13899	1.18819	1.94503	6.386	4.57282	3.25828	3.6503	3.34399	3.39085	4.81736	0.905618	1.10714	3.83322	5.29058	0.233539	1.44421	1.07296	0.0919363	4.73838	0.97955	2.63248	2.88111	4.12086	4.13108	1.42931	0.374784	0.0567451	2.02959	0.152541
			2.49584	1.82039	3.54295	0.36515	2.44759	1.41182	0.623305	5.05025	0.889435	0.117376	5.16734	0.169836	1.59822	0.280822	1.62964	0.175447	0.111676	0.851199	1.06984	3.93071	3.57742	2.73667	0.564629	3.30573	2.03615	0.374206	0.540254	2.87267	1.2589	1.27005	0.398884	5.6308	1.46882	0.109373	1.25367	1.22103	3.61382	0.391115	1.98979	1.0779	2.14585	20.4693	1.03161	0.87186	0.00735663	0.205831	0.931632
			0.597169	0.366573	2.20083	1.35774	2.68039	0.463743	0.93928	0.452567	0.254902	0.58529	0.246907	1.6497	0.722112	1.05587	1.30074	0.568964	2.5228	0.982552	2.53109	1.16284	0.252667	0.827251	0.716862	0.823295	4.08409	0.0213214	0.952939	1.45145	1.22616	1.64054	0.275059	3.8053	0.597151	0.157884	0.544776	0.99981	7.8971	0.0382133	2.4091	2.16621	0.125223	6.75476	0.171518	1.33188	1.09837	1.0949	0.425017
			1.12046	7.51078	2.28228	1.71927	1.1474	0.521793	0.245059	1.24569	0.939968	0.284794	3.13486	0.779212	0.52304	0.0943597	5.6262	2.52098	2.1084	3.73248	3.50865	3.95667	0.703832	0.605305	6.53196	2.04508	1.63754	1.90513	4.11697	5.03232	1.62823	0.15032	1.58733	0.442031	0.854632	0.606001	0.135913	0.65996	6.19835	3.44599	1.38552	0.82116	4.22941	7.43999	0.424583	0.0562294	1.36376	0.0404144	0.041557
			1.0615	1.78224	0.517436	2.13891	3.78689	0.37751	2.97738	0.163604	0.408963	0.0376209	0.848383	2.54843	1.49184	0.444439	1.46716	0.682268	0.642654	0.0610181	5.36938	2.45351	1.28715	3.96477	7.65619	1.65905	1.17094	5.17122	9.65803	1.94515	0.143905	1.86612	4.25456	0.857034	1.81982	0.824533	2.85037	0.464598	6.79363	0.0172047	2.75299	0.7625	1.12282	8.94443	1.31522	0.208248	3.19396	0.0424694	1.03067
			0.0515744	1.38968	0.298587	4.80439	1.75514	0.396266	2.88393	0.622826	0.0417536	1.933	0.579688	5.98427	1.45234	1.36847	0.399733	2.78776	9.56309	0.661739	3.82261	0.866321	0.722576	2.90622	8.50223	0.266925	1.0566	4.64499	5.00924	3.07399	0.289944	2.47872	4.20082	1.35652	1.24358	0.21452	0.228344	0.0105551	3.24802	0.852045	2.13844	0.954288	3.72178	6.20292	0.882911	0.383252	0.854456	3.65583	3.34229
			0.276853	0.0695724	0.722028	3.84541	3.33842	3.04191	4.5209	0.929352	2.12454	0.379498	3.66335	0.0840847	0.561026	0.639583	0.652189	1.2844	1.29601	0.8864	3.30939	2.10168	0.608716	3.50567	6.52456	1.4744	2.79389	5.8197	9.56708	0.285799	0.438896	4.0241	2.93344	0.0989618	1.81054	0.068667	0.158388	1.20097	5.1887	0.165364	0.546502	1.14168	2.52029	16.3523	1.02413	0.0150977	0.0117223	2.19184	0.918471
			0.149328	1.52231	0.74203	0.462341	1.44745	3.2748	6.8992	1.24039	0.108319	0.897329	1.87594	0.096675	0.285725	0.299536	0.194576	0.714782	1.61025	0.511973	5.54995	0.840286	0.559035	8.19049	5.49355	0.408065	0.0890978	4.15881	6.98422	1.4539	0.551915	3.08655	3.19116	0.0519181	1.0743	1.30941	2.24955	1.16132	7.78259	0.14541	0.859821	2.3378	2.40975	3.28248	0.620657	0.104902	5.66596	1.82724	0.108201
			0.654437	0.626158	1.66534	1.70786	2.02058	0.219875	11.7044	1.59876	0.574746	0.644235	2.0888	1.04829	0.5131	0.962909	0.27243	0.617843	2.07962	0.521423	3.22237	0.838562	1.30748	2.74473	2.26321	1.3313	1.78876	0.0746118	7.67118	2.59979	0.338067	0.883828	5.77407	0.44711	3.76059	0.0596419	0.566857	2.25062	3.94554	0.589084	1.26352	0.186147	2.67795	6.3725	0.899073	0.163506	0.60975	1.54452	0.281522
		delta(t)=8
		7.38665	0.00827639	1.13601	0.609135	6.90972	3.15482	9.90509	10.5655	5.08293	2.74182	0.537425	0.447327	3.03728	0.994508	0.834453	2.38292	4.498	4.12431	3.64979	2.14914	2.14513	2.16422	0.471932	3.44137	1.80535	0.76015	7.1718	2.59751	5.05281	1.07137	1.80557	0.375413	7.0337	6.85581	3.31355	0.043999	1.24454	2.21608	1.04375	0.654851	4.54508	0.932394	5.20585	3.72629	0.152363	0.233925	6.49271	2.27448
		0.107038	0.554229	2.49694	0.157778	2.94096	1.60196	4.49503	20.9643	0.838214	1.30477	0.214839	0.488821	1.7681	0.0220643	0.0339962	0.414107	2.88355	4.74974	2.96011	3.16642	0.0403396	4.51257	3.74218	5.18515	3.61249	1.88236	4.43386	5.05832	1.87529	0.473374	1.59704	2.30303	7.21492	6.39651	1.51819	2.4985	1.28032	7.92025	3.18957	0.754809	3.58157	1.61335	5.77931	2.82341	0.18708	0.623545	0.816469	1.06442
			1.21909	4.78706	1.0708	10.6798	0.779596	3.06914	8.56264	1.79458	0.89001	1.38792	4.78748	3.42329	0.844471	0.00381052	1.36181	0.470088	3.01331	3.2116	5.55012	0.40798	4.20018	4.45068	6.9449	3.28811	2.35771	5.81955	2.38049	5.07583	0.416276	2.01742	5.60814	14.8812	5.00247	1.81112	0.795733	2.91014	7.30143	0.515034	2.52727	4.62363	5.47826	7.11461	1.01242	1.32231	0.0814619	4.11774	2.08697
			0.0594118	2.06258	0.0420199	6.75319	1.38951	4.23166	5.80346	0.370216	1.52077	0.34466	5.07541	0.500799	0.994393	0.161996	1.25736	0.178988	6.80776	3.83115	1.64269	0.043552	4.56522	5.68076	3.4216	3.65077	4.13252	5.11825	3.17216	4.95116	0.263156	0.905147	7.97135	3.98376	1.45865	1.51311	1.74556	2.18073	15.3527	2.0288	3.87035	2.67302	4.37315	10.4258	2.63543	0.492934	0.254845	6.71463	0.681024
			0.323746	3.10713	2.47856	4.11095	0.892912	3.74543	9.21322	0.930848	0.483562	0.998815	0.911817	2.68141	1.333	0.287702	1.29855	2.97474	1.11202	0.270941	3.16804	1.27243	2.24299	3.48444	8.45651	3.9307	1.9307	3.28217	2.36486	5.38217	1.05415	0.642905	4.40746	4.6129	0.653399	0.769714	2.34321	1.57328	7.91724	1.25542	3.87308	1.31551	6.82545	13.3193	2.18824	0.475272	0.112715	3.30466	0.700833
			0.389203	1.51074	5.90011	3.26916	2.06664	4.18683	3.52423	1.50067	0.287531	0.710517	5.82769	2.70327	0.363835	0.948828	1.5756	1.92881	4.91652	2.91307	3.43649	4.98711	4.86874	6.08171	1.7274	5.15689	7.24914	1.70862	3.35028	6.41688	1.1332	1.86352	5.12496	6.28498	6.81479	1.98666	2.36371	1.70284	5.3014	1.1257	2.14015	3.649	1.12508	20.8306	2.40157	1.11439	1.95511	2.83135	0.224722
			2.23763	1.10913	2.15196	0.470465	5.62845	1.1963	0.417131	1.13637	1.4633	0.0570467	0.306233	1.36614	0.955167	0.592267	0.441712	0.378528	5.02299	1.30257	1.55466	2.63359	1.51668	1.89906	0.128913	3.87458	2.31973	0.384024	2.76999	3.51397	1.7468	2.90748	0.549344	4.49372	0.14991	0.285716	4.02934	0.0407247	7.75712	0.954013	1.977	1.23543	4.2219	10.625	0.285697	2.96951	0.843774	0.924587	0.489824
			0.825496	5.14042	4.37654	2.36175	3.73643	1.88321	0.479431	1.2894	0.440993	0.0609094	3.19823	0.492496	0.35882	0.217405	2.06353	1.38685	0.598951	4.41356	2.0715	1.7474	0.80232	0.451875	3.74362	0.438947	5.1947	0.0988647	1.9985	3.9788	0.553019	0.638594	0.805707	3.08703	0.36803	0.946997	0.292718	5.20521	7.29564	0.0704232	2.57217	0.312192	1.90264	3.13503	1.39913	0.0424148	2.22347	1.25705	0.15994
			1.14238	3.64032	0.154305	3.3564	1.59997	4.34755	0.0435375	1.47924	0.415807	0.128942	2.4877	3.26735	1.90828	0.494686	3.41474	3.53085	1.79514	0.143116	6.35052	3.49285	0.106443	2.07749	6.62856	0.643143	1.15762	4.31822	5.50947	3.84022	0.801151	1.56564	4.09098	0.564604	1.28836	0.838847	0.112556	0.0992653	9.33502	3.79794	2.22367	0.513024	0.631778	17.0294	1.60154	0.870799	3.28777	0.814479	0.922469
			0.297316	1.77401	0.291476	1.73281	0.63638	0.683987	9.47825	1.48518	0.0298803	0.939227	1.37801	2.64526	1.81269	1.46732	1.33164	0.727489	5.50711	0.484368	6.99174	1.13251	0.775017	8.44437	8.02636	0.303861	0.868429	3.53532	7.74637	0.855903	0.00251287	2.46165	4.33848	0.408889	2.77959	0.98297	1.94118	0.233275	3.07875	1.6237	3.7298	1.12261	2.02743	3.37331	0.383475	0.477787	2.05777	0.72281	2.00085
			0.20545	0.401564	0.882842	4.04577	0.351932	3.98626	7.68799	1.47561	0.580589	1.91082	2.24615	4.58582	0.238854	0.59943	0.294144	1.36123	0.285253	0.18609	2.13135	1.00987	0.714495	2.2227	13.6092	1.1275	2.084	7.91087	15.4344	3.38098	1.28446	5.76092	6.53768	1.02879	3.9678	0.261603	0.186126	1.20225	12.7222	2.86402	0.227154	1.14312	4.36846	21.7856	1.91242	0.237441	0.470132	1.24763	0.642987
			0.018419	2.54684	0.198675	3.12413	1.4081	2.35442	2.94352	0.654033	0.380207	0.975605	2.27999	0.42167	1.03326	0.831386	0.45445	0.955659	4.14166	1.36683	6.72494	1.24612	0.253499	11.9365	4.2148	2.04263	2.3129	5.61475	8.22391	0.307618	0.12304	3.58697	3.31754	0.825741	1.64014	2.04174	0.0517452	2.8218	8.04349	0.158931	1.13885	1.09087	1.37576	7.34757	0.504634	0.0371441	2.3516	3.42799	0.572474
			0.979731	0.0349204	0.195511	1.03429	2.24559	0.203031	19.9145	0.634268	0.982515	0.694378	4.05441	0.568602	0.738949	1.05542	0.734858	0.79246	0.234209	1.58546	3.52785	0.0987274	0.0834286	2.38628	4.64878	0.152892	0.0834172	1.91227	6.78029	3.99553	0.0860056	0.336275	3.77351	0.213701	2.72753	0.485974	1.10351	1.38808	4.09806	0.584559	0.506426	0.373272	4.1469	2.40903	0.65358	0.0547712	4.40128	1.36445	0.00402788
		delta(t)=9
		8.3887	0.00290927	1.30798	0.631448	3.68349	6.13103	4.6406	26.7538	2.70487	2.70472	0.314045	0.102617	1.85672	0.20479	0.767639	0.622228	4.8862	3.85874	6.10775	2.52964	0.842143	5.20443	4.67284	5.30419	3.28133	1.93037	9.64849	5.94651	3.03767	0.138977	1.94588	2.21445	7.98739	6.32223	3.1353	2.2649	2.17609	5.14877	1.21305	0.955138	6.2097	2.34837	10.3161	2.75507	0.677303	0.835626	2.88334	3.04907
		0.127264	0.284552	5.77244	0.079272	6.71288	0.638475	3.87849	9.6014	2.23298	1.3685	1.89983	2.67435	2.66985	1.78059	0.00234319	1.84951	0.744755	10.2627	2.97649	6.44993	0.0990791	4.24026	0.776194	4.64192	4.00087	2.19948	5.75712	2.93727	5.70226	0.418233	1.93217	3.59159	10.2222	3.82639	0.968931	0.3212	0.616905	8.56003	0.12167	1.43446	2.61119	3.94306	2.46696	1.92393	0.843496	0.309554	1.46878	2.77027
			1.04775	1.97217	0.147547	9.50336	3.30159	2.74467	3.28311	2.3115	0.618255	0.556369	11.7293	1.87179	0.373707	0.0101119	0.151406	0.00640722	3.86199	5.12159	4.05468	0.0237763	4.57872	5.58505	3.75502	2.55581	3.06138	4.32048	3.00652	3.41701	0.0942236	1.06256	4.69179	8.18339	3.19374	2.08291	0.832237	3.30075	11.4791	1.73187	4.17767	3.54929	6.11576	13.0896	1.7164	0.95654	0.571472	5.5979	2.01113
			0.161566	1.86326	2.1115	1.89802	2.16609	5.24894	12.813	1.10663	0.894968	0.861868	1.31941	0.917476	1.13227	0.694639	1.4667	1.60185	2.16898	1.35188	2.13148	0.707218	1.68576	4.28331	5.76749	3.48432	1.36536	2.87636	0.973734	4.45243	0.479384	0.501005	4.23258	7.26453	0.856731	0.755751	2.33258	0.527649	15.5169	1.01793	5.16227	2.26083	5.94852	13.6741	1.96758	0.330157	0.197735	3.46632	0.571925
			0.228827	2.40639	4.72462	5.12623	1.31428	5.41651	6.37919	1.28593	0.351429	1.14976	4.92212	2.03843	1.04464	0.309997	2.17007	2.50088	0.933139	1.09605	3.51501	4.78514	3.48633	2.69088	4.4275	7.05856	5.45688	0.843035	2.35415	6.23405	1.37748	1.93225	5.44659	5.72329	7.35476	1.83115	4.13918	5.74524	8.64772	0.855558	4.11438	2.26738	3.45875	37.0565	4.11542	0.882135	1.30701	4.13158	0.319227
			0.73786	0.674973	3.62263	4.12996	5.05077	3.52771	3.04244	0.799742	0.616937	0.79078	1.78794	4.72166	0.110462	1.1491	1.2488	0.339078	0.77242	3.11304	6.13843	3.65119	2.3961	3.48458	0.875819	5.81438	8.86981	0.709616	7.44942	7.21084	2.20609	2.38427	4.84694	5.06186	1.87961	0.966203	2.38878	0.487377	10.1907	2.79652	1.25208	2.88825	3.06125	10.7159	1.2399	1.94647	2.98112	0.0923045	0.140743
			2.83497	7.56586	4.31968	1.13685	3.59932	2.28837	1.88051	2.44962	0.216535	0.211322	2.70549	0.705999	0.544573	0.078668	0.921683	1.09417	4.57919	4.36748	1.0656	3.4942	1.48906	2.40518	2.34836	2.88002	4.23075	0.15425	5.05007	6.78394	0.00592807	1.23091	1.11031	3.63112	0.27047	0.797865	2.04203	1.55433	6.95992	0.766126	2.29274	0.00915138	6.77937	6.41321	0.342657	1.18807	3.35525	0.861358	0.637362
			1.13397	2.16745	1.16065	2.23832	2.07396	0.704315	0.591542	1.12626	0.524783	0.0320643	2.80996	2.68357	1.46877	0.0342609	1.36553	2.23942	0.38048	0.613507	1.57324	1.72838	0.339152	1.65789	3.44241	1.40021	4.35295	0.840533	2.43154	2.93639	0.128958	0.0757056	3.22659	1.41023	0.637498	0.00325893	0.0349303	2.23265	10.6256	0.196871	2.64639	1.17501	0.237865	9.85008	1.712	0.927638	1.25731	1.22121	0.371124
			0.274678	3.64648	1.69001	3.77812	0.404189	2.7024	1.3184	4.11281	0.0440118	1.58217	3.78501	3.68291	2.64355	1.41037	2.06992	3.34662	3.14074	0.414564	8.42273	1.32731	0.0165172	4.66112	6.52459	0.291968	0.305618	1.68105	4.0773	2.17103	0.73228	1.35215	4.21866	0.447154	3.38491	1.20082	0.217344	0.014339	3.87577	0.56141	2.49207	0.777111	0.754771	9.04003	0.723182	0.87806	0.978214	3.0335	1.27975
			1.07082	0.21661	0.517857	1.2193	1.50354	4.0266	16.5694	2.42518	0.628053	0.502943	6.30527	1.73102	1.53608	0.851465	0.975909	3.45554	0.449065	0.299412	5.82572	1.32091	0.292281	6.19319	12.8624	1.17758	1.76911	6.33042	19.8244	0.768267	0.650933	5.21667	6.5627	0.199419	5.64896	0.519936	5.03985	0.336713	12.5437	1.35705	0.599592	0.783216	3.36569	17.5254	0.939826	0.16943	0.69236	0.00947996	0.0877495
			0.0115253	2.6553	0.328947	3.49855	0.399788	3.09658	5.85808	0.278616	0.1844	1.54525	0.0624603	6.38734	0.975241	0.770471	0.803894	0.492913	4.33673	0.319221	5.60666	0.430197	0.377925	9.19828	10.145	1.01626	1.69518	8.03419	13.0247	3.83699	0.0867061	5.29106	7.1445	1.2409	3.61199	0.868792	0.0681217	2.43633	15.2979	2.05515	1.25695	1.66269	2.5828	11.8749	1.32483	0.147098	4.29162	1.70242	0.421637
			0.836816	0.735142	0.709026	5.00586	3.8817	0.0481557	13.043	0.826584	0.0746729	0.823595	5.50442	0.416832	0.278449	1.49705	1.2517	1.87516	2.49025	1.5308	4.44479	0.736252	0.854454	4.35917	3.53265	1.52127	2.10105	2.51616	7.67091	2.0536	0.661729	0.829807	2.9488	0.416373	0.919165	0.205488	1.16743	1.75257	2.50891	0.230894	1.11417	0.0128214	3.01133	4.31036	0.336967	0.0147088	1.61222	2.71863	1.0817
		delta(t)=10
		9.41849	0.408155	3.86966	0.249691	7.70303	4.46575	4.22911	13.7516	1.50496	2.75765	2.38659	1.75316	3.05977	2.43934	0.686418	3.48672	3.15932	8.05794	5.7539	5.46547	0.923818	4.73883	1.78013	5.36005	3.58829	2.2566	11.5819	3.43213	8.22152	0.476209	2.66661	3.56037	11.2397	3.87242	1.79307	0.343357	1.09103	5.60462	0.928441	0.172249	4.74809	4.33482	5.14115	2.60219	0.931683	0.156154	7.42284	5.57435
		0.151201	0.114074	2.68522	0.331688	5.60513	1.37309	3.3407	3.92096	2.07819	0.622986	0.538681	7.38621	2.31883	0.616181	0.0012614	0.46877	0.758596	11.465	5.41743	4.9982	0.0319752	4.82996	1.80279	2.65872	2.90732	2.93503	4.29757	3.63223	3.48164	0.699228	1.02269	3.26681	4.47136	2.31636	0.215734	0.357022	0.798429	8.95156	3.18907	2.92286	1.73322	3.54604	6.03177	3.29398	0.407855	0.00930259	3.37951	2.51055
			2.0698	1.76786	2.56599	3.58463	3.10769	3.12414	8.83624	3.6642	0.707561	0.90242	2.41679	2.57464	0.261687	0.115405	0.417422	2.06814	0.771536	2.14428	4.8822	0.632311	1.74159	5.07788	6.27556	4.1512	1.43314	2.67345	0.907122	4.08277	0.152101	0.70081	1.989	12.6117	0.844653	1.17224	1.05348	1.25061	12.2625	0.655042	5.09586	3.18423	7.80047	18.0751	1.20943	0.743116	0.0145276	2.68575	0.869466
			0.145336	1.76682	4.85644	2.88044	2.79947	6.83826	7.52866	1.01333	2.48431	1.06027	2.1561	0.562077	0.891204	0.379631	2.22949	1.23207	2.54011	3.22758	2.41857	3.86346	4.17749	3.80408	2.52401	5.80291	4.35207	1.46987	1.01828	5.68219	0.842315	1.59741	5.13742	8.63829	4.19324	1.80379	3.94974	3.46604	16.5262	1.32883	4.89198	4.02983	2.32573	35.4731	3.73053	1.11282	1.62044	4.31924	0.220734
			0.0383145	1.78468	2.85624	6.02787	2.60355	4.33806	5.79967	0.778018	0.614433	0.836123	0.370795	3.85481	0.535096	0.361115	1.40072	0.638001	4.95289	1.93758	6.26473	3.21684	1.76427	1.48463	3.06944	8.29777	7.09266	0.605459	5.87567	5.64741	2.56416	1.07855	5.38356	3.85303	2.4697	1.24786	2.56485	1.92218	14.8092	1.54217	3.70605	2.43407	5.99718	23.75	1.07519	2.42456	1.94885	0.790584	0.447371
			2.56763	6.04589	7.37671	5.8577	3.15186	5.67233	7.09842	1.07705	0.129675	0.24565	5.66672	2.43834	0.00650508	0.47996	2.00091	2.70256	0.742246	8.26573	5.97758	4.66725	2.41141	5.58652	3.95455	4.63051	9.57961	0.445429	8.6338	11.2506	1.13976	1.08941	5.26789	4.14226	3.39407	4.25198	1.84637	2.3986	9.28235	2.65478	1.88309	0.879892	7.30522	6.35213	4.22129	0.078902	0.484754	3.31232	0.0207139
			3.49932	3.78926	1.12622	0.671728	4.78006	1.60708	1.45932	2.60313	1.81282	0.13753	3.28545	0.757233	2.01024	0.231521	0.878931	2.10314	3.76808	0.422949	0.575591	3.55696	0.621907	3.3748	1.32604	1.59026	4.01225	0.256173	5.43175	5.31968	1.15154	0.942143	3.45708	1.3702	0.394452	0.0131139	2.09673	0.222739	10.449	1.46587	2.65227	0.63867	1.9935	14.6787	0.53806	0.04942	1.59733	0.777659	3.07862
			0.714164	3.44044	1.43455	0.876077	2.11185	0.0499164	3.44747	3.54995	0.0226104	0.786754	4.16733	2.85647	1.36586	2.96049	1.79393	2.06897	6.17214	1.37706	3.13142	1.08303	0.129854	4.06182	3.29407	0.137494	2.12112	0.412768	1.54376	1.49811	0.00263135	1.07094	3.31964	3.28166	1.64243	0.555394	0.352507	2.82971	4.60305	1.50732	1.56492	1.2554	1.60864	4.5147	0.376218	0.850622	1.83235	1.73937	1.15289
			0.993459	1.06374	0.0037581	3.18661	2.55083	10.7163	4.77824	5.22447	0.578809	0.977075	10.4135	2.57332	1.57784	0.846793	1.65521	2.29185	1.49402	0.0672658	7.69767	1.86474	0.598285	6.01446	11.2276	0.00741241	0.63857	4.39052	13.8112	2.09484	2.18281	4.04405	5.86082	0.184368	4.76339	0.552858	1.48051	0.898559	14.5127	2.26663	0.164477	1.02731	1.95843	28.3741	1.27255	0.238829	0.796256	0.922484	0.00822403
			0.453115	3.37828	0.384385	0.915918	1.31374	3.31985	14.2304	1.54464	0.165738	0.631133	0.605881	2.84873	1.46747	0.937343	0.482229	1.82579	1.40282	0.237176	9.21262	0.638245	0.0645403	15.6299	9.56834	1.27328	1.41987	6.43097	17.3828	1.36911	0.168753	5.02408	7.20537	0.582134	4.97571	2.10618	4.4264	3.07104	15.3207	1.0473	2.00124	1.8658	1.52284	8.06819	0.471058	0.386506	3.63099	0.450322	0.0107045
			0.654217	2.03977	0.224126	5.61336	1.32199	0.149687	17.5871	3.58818	1.00382	0.652623	0.928287	3.12994	1.19383	1.43801	1.38037	1.09829	1.31477	0.8045	3.46095	0.20057	0.582306	2.74461	9.08327	0.611098	1.50402	4.70137	12.5857	7.59638	1.38908	1.37312	6.82371	1.89257	1.64486	0.315546	1.12514	1.464	8.65004	4.1918	1.64691	0.176077	5.01872	8.76193	1.4237	0.0942521	3.15612	1.23042	0.523869
		delta(t)=11
		10.4572	0.492409	1.5521	0.0305296	6.35644	3.64684	3.45485	6.88793	3.5878	2.50095	0.471796	5.42855	2.02834	1.12052	0.623541	1.17877	3.03314	10.7251	8.33946	4.14459	0.366554	5.43196	2.83912	1.68332	2.76253	3.00349	8.83121	3.0705	2.94535	0.0458952	1.7576	3.49025	5.02392	1.98601	1.37052	0.382133	1.27092	7.79381	1.75097	0.0468797	3.67571	2.99957	10.4781	3.20155	0.68114	0.349647	7.90579	5.51318
		0.177476	0.738667	2.61254	0.529179	2.189	1.58598	3.98531	9.88072	3.20921	1.17902	0.894605	0.619191	3.22783	1.10591	0.191153	1.04064	1.40622	5.49672	2.51666	6.04559	0.257324	1.87057	0.708407	4.82683	5.20647	0.677828	2.63664	1.25283	4.41047	1.9898	0.625664	1.07768	7.69309	0.599936	0.0763714	0.583983	0.0685553	10.7266	1.64743	4.08771	1.95791	5.18655	10.4403	2.51507	0.316249	0.620326	2.17707	1.39415
			1.54289	1.68184	5.07364	4.96089	3.63907	4.75006	4.51171	4.0983	1.50939	0.967417	7.23065	1.82874	0.157482	0.0329297	1.42487	1.66755	0.85181	4.32401	5.3023	3.65561	3.83632	3.79862	2.99581	5.29086	3.61805	0.684566	0.881435	4.62255	0.337382	2.03701	3.28706	14.4165	7.91254	2.39162	2.12235	4.74124	13.1214	0.492844	5.18836	5.04809	3.72088	43.8196	2.76931	1.29844	1.84783	3.43491	0.892375
			0.439187	0.890907	3.25792	3.30219	4.10217	5.2962	7.19887	1.5966	2.59404	1.19149	1.08203	1.82134	0.507419	0.720132	1.22782	0.0311754	7.33965	3.64956	4.47864	2.71409	1.91934	1.97989	1.51745	6.64303	5.81175	0.520372	3.47191	5.84728	1.81829	1.06531	5.14823	6.30935	1.14905	1.21586	1.35173	0.86116	24.7814	3.23565	3.44399	4.35653	4.83991	23.6109	1.01337	1.55659	2.89677	0.841903	0.442405
			0.411122	9.34637	5.85933	8.06364	2.30066	7.78942	11.3052	0.964025	0.0846721	0.898461	1.61685	1.86051	0.242687	0.185542	2.20642	3.4604	2.4735	4.9017	6.43209	3.74485	1.07481	2.36143	7.57033	6.22011	6.90524	0.250636	6.95732	7.4863	1.48368	0.69481	6.03567	3.11561	4.47371	4.0269	2.86133	6.71944	13.7851	1.24582	4.43827	0.333543	13.4612	17.1762	4.64751	0.450694	1.00768	3.70813	0.38014
			1.66656	2.81691	2.55941	4.59556	4.25567	3.66981	5.99584	0.217605	1.09201	0.135074	6.2072	4.32098	0.70342	0.152291	1.33871	5.40241	1.53604	1.91049	6.64962	4.76919	1.07065	5.2231	2.09928	2.53607	8.02709	1.83508	7.64569	9.28768	0.222899	0.139099	6.5376	1.67888	2.84714	1.67331	0.834566	0.417001	13.2538	3.01209	2.86345	2.39183	2.01868	14.7423	4.3282	1.17168	2.34168	1.28649	0.976911
			2.23875	5.27057	1.431	0.115336	2.68876	0.0606026	1.86028	5.93037	1.22916	1.68136	4.96267	0.299352	1.93027	2.38971	1.91332	1.91244	1.45046	0.975854	1.4772	2.51935	0.99405	5.1038	1.00359	0.634333	2.76091	0.612769	4.1322	3.43154	0.541811	3.06739	3.56871	3.96099	0.794064	0.802704	2.7587	0.449177	5.45374	0.903981	1.91887	0.576176	0.367919	8.52596	0.125297	1.57862	2.88405	1.46055	2.20498
			1.84711	1.86936	0.533645	0.376445	3.67809	2.81403	8.69563	4.77761	1.12512	0.409755	10.9218	1.89714	1.89011	1.38639	1.44266	1.45773	0.426477	0.0996107	4.94992	1.0175	0.453398	5.29074	6.83493	0.795826	1.22869	0.986148	8.57729	1.45557	0.648339	1.63047	5.11823	2.44529	3.36661	0.0207805	1.52484	7.32519	15.8295	1.71604	0.279691	2.89342	1.75758	18.7531	1.15843	0.233693	0.1533	1.03863	0.0691746
			0.387626	5.84144	0.227771	2.77788	0.879474	8.73674	3.44334	4.3946	0.182158	0.261742	2.20614	3.62735	2.0697	0.908817	1.84641	1.05777	0.39539	0.13769	10.7447	1.07302	0.676587	5.84387	8.03547	0.47808	0.462375	4.72249	11.4168	2.94635	0.400576	3.58686	6.47673	0.79407	3.89687	2.46053	1.08925	2.27529	18.8065	1.59864	1.02614	1.42548	0.593374	16.0665	0.670219	0.459755	5.16708	1.4531	0.0469841
			0.0676736	1.18268	0.0197608	2.1242	0.986433	0.0592437	28.8279	0.532336	0.940647	1.3889	1.88044	0.982006	0.0386256	1.03903	1.25	1.58143	0.124155	0.525246	6.69248	0.237137	0.846775	6.88682	8.49885	0.832902	1.24173	3.51002	16.7748	4.52674	0.946368	0.835077	7.44812	0.739073	1.89328	0.147082	1.07904	1.23012	8.14345	0.189981	2.76022	0.443153	3.93134	4.71938	0.460683	0.393243	2.54434	0.285904	0.238356
		delta(t)=12
		11.4061	0.7934	1.95616	1.21381	2.9775	5.14513	4.40254	14.2693	5.44525	2.37077	1.18945	0.309488	2.81955	1.47153	1.5104	1.78226	3.44707	4.58221	4.35263	5.11009	1.56508	2.31594	2.00876	3.21503	4.53132	0.563948	6.83267	0.965765	5.15762	0.133925	1.03659	1.22014	8.26821	0.125587	0.689313	0.494404	0.140678	8.82842	0.706131	0.700878	3.243	4.55394	14.6506	2.62335	0.490633	0.097372	4.15091	3.13967
		0.206821	0.520333	2.3635	2.41903	2.89093	2.08102	5.6508	5.27028	3.90258	1.68343	1.08118	4.3016	2.49679	0.830263	0.0616532	2.66621	1.07087	2.82164	3.74925	6.474	2.49429	4.79576	0.86412	2.31918	5.99395	3.02145	0.689694	1.23996	4.81799	1.90202	1.85872	1.80999	9.12667	6.42108	0.434647	1.16194	1.59538	11.3691	1.52301	3.81737	2.67907	1.69766	33.2265	4.3146	0.505509	0.698027	2.25836	1.33095
			1.54044	0.825282	3.20414	5.44346	8.74183	3.87619	4.25924	2.81901	1.79886	1.66145	1.42085	4.01936	0.0947116	0.133362	2.01335	0.26651	4.20284	4.92803	8.01627	2.5361	1.73654	2.59415	2.08199	5.56412	4.79513	0.346133	3.39243	3.91814	1.02567	1.12722	2.81801	11.2261	2.85986	1.62779	0.572643	1.94185	20.4584	1.44466	4.23079	5.02194	6.66415	29.7756	0.452696	2.99151	2.53711	0.551654	0.0926496
			2.24714	6.67596	5.63757	4.78962	4.16431	10.2945	13.0591	1.44261	1.26108	0.420809	4.46875	0.731235	0.212366	0.0948199	1.98426	1.5264	2.81701	8.80464	4.96006	3.84028	1.78502	3.41375	5.18612	5.17173	5.7458	0.325927	4.36338	8.85336	1.78436	0.535472	5.86198	5.35623	3.0852	3.99458	2.19761	4.27712	23.5437	3.1617	4.62318	1.23316	10.6692	17.8542	4.48559	0.016998	0.410189	3.90052	0.331158
			0.244742	5.02062	1.77722	6.20245	2.03495	4.02382	9.76065	0.142566	0.635028	0.594077	0.798387	3.45972	1.45305	0.236129	1.7216	6.44232	1.63687	0.456699	8.73365	3.91256	1.85265	2.80877	4.55867	1.97699	5.41852	0.517691	6.18674	5.94376	0.306529	0.18001	7.8248	1.17378	3.89566	1.05596	1.16576	2.95268	18.4959	2.27118	5.03793	1.64558	6.08203	29.6832	3.36088	0.40543	2.43361	1.32762	2.11419
			0.536963	4.28664	4.10969	1.74907	2.26824	0.976074	3.28599	1.44508	0.457851	1.14082	7.60739	3.13855	0.905251	2.41627	1.80392	5.01339	10.6367	2.43114	9.54617	3.51954	1.61692	5.44179	1.40936	1.56293	4.37384	0.144427	6.56885	6.92815	0.217805	1.49455	6.7251	4.49871	0.732228	0.260534	2.15695	0.59616	7.38076	0.380058	2.95181	2.02396	1.16648	8.40426	1.90685	1.4244	0.26732	0.043	1.1651
			3.73427	2.8842	0.5095	0.0853982	1.0861	3.36591	5.78294	7.3847	4.05527	1.28786	12.454	0.161059	2.42616	1.32463	1.71376	1.09081	3.81195	0.0390303	2.89785	2.51986	2.47386	8.3836	3.22466	0.143524	2.8719	0.227064	13.4628	3.16608	1.80684	3.64419	5.20927	3.16035	2.43163	0.0728121	6.19962	2.99863	17.2174	2.23427	0.20337	2.24332	1.89249	24.9459	0.321737	0.754977	0.534949	0.646128	0.787567
			1.03452	5.0683	0.120421	0.129845	1.05415	1.91696	6.64936	3.6884	0.17266	0.762818	2.45367	2.99763	1.26395	1.91348	0.591329	0.447707	1.66814	0.788222	4.28167	0.510923	0.400973	5.75867	4.39699	1.03882	1.5922	1.04548	6.37725	2.15083	0.145955	1.90542	5.6993	4.49469	2.82535	1.5018	1.12833	1.49839	20.5405	1.22553	0.253115	1.76904	0.783611	9.53556	0.800017	0.435823	1.48576	2.50347	0.140049
			0.106899	2.68432	0.448433	4.70536	3.44962	2.90064	12.8502	0.395786	1.01306	1.96403	4.56409	1.11875	0.251691	0.967345	3.17812	1.7986	0.707212	1.15884	8.17568	0.137931	0.039075	1.45678	7.17841	0.569501	0.350155	2.92634	11.0477	7.0461	2.27441	0.870758	7.79589	0.779994	0.921301	0.121867	1.08013	1.11309	7.12649	3.77822	1.62257	0.111853	2.36423	11.2661	0.321979	0.339338	3.9028	1.00941	0.151312
		delta(t)=13
		12.4228	0.479263	1.3453	3.4555	3.75224	6.10072	5.83744	8.34189	5.25579	4.13632	1.41461	2.96363	2.08341	1.17487	1.05428	3.31356	3.02345	4.98829	7.17818	5.50105	5.02422	5.66976	1.56096	0.922679	5.6372	2.9632	2.64727	1.12365	4.56843	0.217594	2.01639	1.8143	9.75003	6.98694	1.75493	1.00428	2.31066	9.51381	0.395394	0.215077	5.21434	1.717	38.261	4.97138	1.07081	1.70661	5.30998	3.51262
		0.243401	0.816097	1.42075	1.62918	3.61052	5.10322	4.48451	5.0002	2.08523	2.14212	0.995461	0.214928	4.5129	0.338027	0.210127	3.99299	0.0948725	11.9384	6.06434	9.00251	1.63194	2.34901	0.0438317	1.92212	6.07008	4.27884	0.330548	4.02966	3.90694	2.94387	1.13824	1.61403	6.4941	2.01396	0.557161	0.239351	0.438407	17.4073	2.97917	2.67229	2.32465	3.94537	20.064	1.52474	1.96633	1.94563	2.42306	0.294877
			2.814	6.50608	6.13853	7.2717	4.74846	6.68839	8.96821	3.6528	0.372397	0.588211	1.22813	2.12112	0.0569389	0.0410612	2.85953	2.47968	2.05898	10.555	8.78845	3.6702	1.40792	3.40554	6.5813	4.95999	5.39979	0.0958055	4.76833	5.3043	1.33055	0.755978	2.95222	9.9889	5.00964	4.88542	0.874077	5.89452	19.5255	1.2722	5.27419	1.72228	13.7185	22.6351	3.18742	0.569374	0.799433	3.09416	0.255894
			1.64961	3.25733	1.94425	3.15556	3.34652	4.41109	11.1103	0.236908	0.180942	0.303037	0.149765	1.38632	1.11209	0.151316	1.64895	3.79943	1.66472	2.0839	8.97941	3.85591	0.945946	3.41557	2.91852	2.34147	4.43814	1.74032	3.99483	7.1087	0.100151	0.108753	7.83182	2.63004	2.7977	1.0396	0.685091	1.40199	29.4975	3.26044	5.94958	3.29992	3.98434	29.6604	3.43874	1.53222	1.72709	1.44364	1.88034
			0.151194	6.54812	2.65048	2.73912	1.18194	1.67569	4.98889	1.23796	0.253586	2.81471	2.36708	2.42934	1.49318	1.22491	2.45191	6.02161	3.97525	0.775921	11.6429	3.08603	1.98157	4.11918	3.33728	2.66733	2.45025	0.525221	5.16567	4.84912	0.373581	0.216809	8.03046	3.50661	1.12601	0.672242	2.94743	3.52275	10.8241	1.26425	3.50355	1.48996	5.38703	20.4435	1.60422	1.42733	0.678878	0.357292	2.23787
			0.0500208	2.46464	1.52443	1.17927	1.13934	2.92956	5.70453	2.51724	2.45305	0.593517	14.3316	2.59336	0.829092	0.808882	1.45809	1.19185	0.424765	0.960873	11.1629	3.55804	3.58628	10.6581	3.50327	0.604621	2.09659	0.608024	15.1148	6.36068	1.11053	1.60998	7.23638	3.64936	1.66957	1.40789	4.13272	2.85446	20.6341	1.92348	0.316966	5.02122	3.33016	25.1101	3.35657	0.564192	0.607163	1.01171	0.0187845
			2.31111	7.37054	0.110972	0.200869	0.0535165	2.1287	3.98361	6.14048	1.25889	0.437508	3.19441	0.814647	1.79148	1.60136	0.722148	0.257134	0.0297505	0.504428	2.39472	1.62534	3.16313	2.87961	1.64732	1.32595	2.92159	0.21015	10.1982	4.39827	1.16739	4.29945	5.79539	5.65881	2.10654	1.87683	5.36892	1.64468	20.6132	1.44443	0.452478	0.796346	1.031	14.7373	0.0745371	1.28134	1.01506	1.84479	0.804043
			0.0249264	1.3212	0.613104	0.619815	6.65196	0.330981	19.3173	0.503818	0.446768	1.20744	4.98878	0.982151	0.400482	2.92229	1.14424	0.88085	0.0184442	2.25681	3.18437	0.610131	0.120571	1.29182	3.79026	0.686615	1.32736	0.36334	6.22434	5.7798	0.928096	0.0611633	6.36521	3.9404	0.746537	0.287631	1.46877	3.65792	7.51147	0.528993	0.689395	0.426931	2.17761	6.71091	1.25696	0.316571	0.842645	2.00613	0.00220389
		delta(t)=14
		13.3895	0.34611	0.958573	2.20996	4.6001	6.09673	4.41068	8.08064	5.29102	4.54366	1.73633	0.183694	4.18954	0.650116	1.56687	2.94998	1.51629	11.4258	8.09414	7.83018	3.22926	3.00036	0.604364	0.271374	5.87496	4.24645	2.52502	3.20483	2.80123	0.806412	2.13464	1.728	6.93175	1.84079	1.40584	0.276613	0.283699	15.6734	0.999372	0.525339	5.26726	3.25111	25.2655	1.104	2.43554	2.78051	0.90906	1.16748
		0.282119	2.78004	8.06071	2.77598	5.22877	3.1656	8.22365	10.0208	3.0213	0.254275	0.587071	1.93214	2.31163	0.146754	0.0128253	5.13078	0.689478	7.91132	9.00412	10.0476	2.95004	2.40381	0.723474	6.84832	5.75593	4.1775	0.0880854	5.26314	4.94196	0.520599	0.670741	1.95052	5.61618	3.98501	1.40328	0.219128	2.2612	16.9363	2.66614	3.62912	0.439161	8.18213	13.6829	5.45874	0.501937	0.990368	0.919072	0.572054
			3.10279	3.13317	2.00128	5.00701	7.71234	3.78564	7.37074	1.71756	0.206444	0.871495	1.1397	3.2876	0.326255	0.325596	1.68115	5.00429	1.36783	2.8996	14.1197	3.67085	1.10721	4.28079	4.11318	4.18949	4.33593	0.631054	4.59927	4.02523	0.0106812	0.189042	3.77103	6.1948	4.39405	1.5194	0.078116	2.32533	24.6967	1.85423	6.24672	4.03074	5.97601	36.4487	2.38957	0.597748	2.76356	0.971865	2.20662
			0.22334	4.81253	1.6784	0.899387	2.67532	2.91381	4.26736	0.621601	1.13792	1.1198	0.535879	0.800619	1.06092	2.58933	2.5294	3.45709	6.4348	2.46619	11.2288	2.60263	1.38121	4.20508	2.0314	1.85588	1.81585	0.0608401	3.07695	5.34496	0.352769	0.397675	8.03751	5.86507	0.4385	0.642418	2.02646	1.79428	18.9599	0.296577	5.0811	3.07113	2.78229	21.42	1.56659	1.27245	0.21735	0.389279	2.19648
			0.713922	3.59814	0.921017	2.19673	2.49228	1.77981	6.1071	2.23301	2.0747	1.937	9.78083	1.93779	1.74843	0.26736	2.0695	1.65113	2.23182	0.133566	11.877	2.98314	2.37794	7.4315	5.4334	1.22485	0.740054	0.0486803	13.3315	3.98318	1.27949	1.02738	8.75734	3.09279	2.61547	1.197	4.10649	7.83092	26.3454	3.06029	1.13875	3.94229	9.19581	43.6172	2.55058	0.522565	0.429782	1.18741	0.356833
			0.409172	6.06142	1.17551	0.942723	0.0331536	1.56533	4.1144	1.38005	0.590272	0.561294	4.59476	4.5139	0.667087	1.39921	0.591968	1.00907	5.10279	1.81356	11.5218	2.46186	4.34952	0.608229	2.02052	2.28613	2.95173	0.95942	10.7758	8.25659	0.0488631	2.07417	7.75396	6.3085	2.28619	0.0482962	3.49426	0.618814	24.4837	1.26245	1.18907	1.84467	1.53611	14.6902	2.97892	0.864166	4.95024	1.84281	0.0802902
			0.897334	2.62241	0.598628	0.586475	4.02887	0.995088	15.1455	1.15349	0.109175	1.266	5.818	1.32681	0.480663	1.6686	0.737395	0.635401	2.10125	1.893	1.48296	1.19891	1.2485	0.774961	1.37336	1.42296	2.55438	0.233995	10.2397	9.33843	2.50583	0.495708	6.8602	4.43963	0.781097	0.325641	3.39479	1.89749	10.8455	1.8968	0.979659	0.390268	2.05874	11.7004	0.307059	1.21121	0.485922	1.41426	1.40401
		delta(t)=15
		14.2752	1.0586	7.41011	4.08662	6.4095	8.06638	9.1177	14.0166	5.85804	1.81117	0.583925	3.02167	2.16461	0.315812	0.472975	4.07453	0.858417	4.78305	14.7635	8.81064	3.35408	3.18924	1.31833	2.42095	5.31711	3.9518	1.71942	3.36676	1.90257	1.03936	1.04038	2.17893	6.07764	3.11811	3.71533	0.154314	2.88134	14.9879	0.812611	0.280816	1.84206	4.85249	18.8249	4.48413	0.313177	0.502959	6.26468	1.8091
		0.326265	2.45326	4.24707	0.72483	3.91845	4.30443	4.06554	8.32461	1.4978	0.589137	0.368651	0.795575	4.07157	1.37684	0.254148	3.37884	2.66877	6.05511	2.18752	16.7822	2.83553	1.00825	0.440954	4.85044	5.59776	3.09155	0.660846	4.89962	3.74448	0.993771	0.126615	3.44105	3.10032	3.48362	0.105061	0.0532007	0.360997	20.9663	3.60972	4.75737	1.73557	2.49116	25.4137	4.39251	0.219487	1.13972	0.486826	3.01111
			1.39825	4.65829	2.49377	2.06415	4.25665	1.26141	2.16718	3.39854	0.702674	0.0748098	3.13482	2.12497	0.515626	1.23864	1.56904	4.63598	4.03064	3.12596	16.9391	2.42858	1.44714	5.77207	3.07967	2.06365	1.88542	0.292306	3.54196	3.20538	0.175683	0.192793	3.91397	10.6863	1.39786	0.830114	0.800957	2.69969	14.5529	0.564181	4.74299	3.69816	4.53026	26.4426	0.847542	1.92793	0.512721	0.215068	1.09784
			0.0913235	2.80057	1.10947	0.728343	2.65809	0.78598	2.83691	1.5089	2.70348	0.532488	5.21237	0.502181	1.47712	1.36713	2.1725	0.511969	3.00196	1.15332	9.60464	2.68141	2.95732	8.23225	4.1907	0.695049	0.444922	0.657321	10.5397	4.66137	0.633382	1.23759	8.87712	5.30727	2.96841	1.17308	2.31903	5.17419	38.2994	1.65993	1.56243	6.34094	5.89348	43.0261	2.60026	0.55018	0.362274	1.29567	0.276524
			0.514532	8.97324	0.513456	2.01253	0.547727	0.795932	4.83491	1.1955	0.276473	0.0476073	2.34652	3.63433	1.30706	0.557451	0.970998	1.49301	0.675898	0.411371	14.1049	2.05915	3.37712	2.34351	3.96691	2.03925	1.30561	0.118687	9.38531	5.73647	0.0824452	0.939584	9.34799	5.31243	3.38284	0.66887	3.56608	0.785704	31.3948	2.11014	1.22701	1.65649	5.83516	29.7612	2.67741	0.96933	4.29165	1.19411	0.287987
			2.05265	1.84695	2.44532	0.452843	3.81192	3.10705	13.7981	0.920858	0.0507923	1.83766	8.80674	4.02223	0.0773219	3.81733	1.1201	1.92908	1.67122	4.32495	9.57582	1.75793	1.79698	0.985403	1.91602	2.54974	2.72431	1.69874	11.3559	14.7421	1.2218	0.225663	10.7632	4.99363	4.40362	1.96442	4.0159	0.892619	12.8974	3.05706	1.90122	2.28247	3.75059	11.47	3.95873	0.689377	3.82072	1.85138	0.177435
		delta(t)=16
		15.3606	1.14877	3.56482	1.1365	4.93958	5.18362	3.60688	11.965	2.97428	1.04509	0.540578	0.825368	3.58805	1.53776	0.240003	3.15892	3.1339	3.15967	5.19066	15.2654	3.59461	1.31549	1.52964	1.16155	4.60358	2.85562	1.25178	2.82926	1.45441	0.0287371	0.030089	3.93484	3.61615	2.55734	0.944016	0.0797642	0.713675	19.3171	1.50153	0.476677	4.22572	1.16275	31.4519	2.5483	0.682151	2.08253	3.31604	4.86197
		0.380243	0.543185	5.96388	0.481455	1.32516	2.29008	1.85432	2.65835	3.51588	1.05143	1.8605	2.20668	2.9095	1.58644	1.469	2.77047	2.35628	4.2031	1.59198	19.4064	1.54988	1.55032	1.65286	3.93972	2.84252	1.00759	0.268822	3.8696	3.12763	0.543352	0.287405	3.57514	6.144	0.841319	0.888371	0.16781	0.53486	11.2535	1.07315	4.08909	1.47849	1.16374	16.4643	2.2074	0.983495	0.722857	2.23042	1.40712
			2.3665	2.69148	1.09127	1.90732	0.422899	2.27078	1.77197	5.22886	2.78271	0.277955	11.6214	1.80055	0.444667	0.549648	1.18049	1.11995	1.77982	1.8623	14.5351	2.51128	2.64182	9.73758	5.69482	1.34656	0.739075	0.177535	11.7115	2.48262	0.24451	0.961087	4.41117	10.0171	2.94137	1.64556	1.48018	5.94685	31.4397	1.97232	1.70455	7.36661	8.36503	51.5264	1.68983	0.834527	0.678232	0.839751	0.476275
			0.0361843	6.69777	0.421068	0.803589	0.557454	0.386622	2.61834	0.46978	0.5185	0.787815	0.588874	1.4958	0.945526	1.71833	1.01918	0.371147	2.06472	1.90713	13.9624	1.7209	3.75735	1.4203	2.67216	2.18529	0.891972	0.992628	7.31978	6.45396	0.0607971	1.23079	9.48859	8.14574	3.46294	0.639766	1.9753	0.451093	45.1899	1.11546	2.27364	3.23154	3.39742	30.311	2.6402	0.735489	4.14416	1.29797	0.200194
			0.329558	3.65064	1.41555	1.03203	4.54224	3.8387	12.7952	0.896614	0.0881837	3.22631	2.71107	3.2614	0.216047	2.33097	1.47888	2.57926	0.735913	1.87284	11.5093	1.71949	2.76764	0.393742	4.07019	2.66661	1.21949	0.628984	9.84215	10.8519	1.31156	0.390672	12.5053	3.56014	5.72085	2.28076	5.58227	3.08733	15.6918	2.82164	2.04859	1.16152	9.95549	24.9611	4.4805	0.835848	3.17569	1.44774	0.78788
		delta(t)=17
		16.5688	0.357098	4.74538	1.07055	1.93594	5.72907	2.3268	4.5927	3.82824	2.57213	0.750738	1.79281	2.43042	1.5132	3.94574	3.59403	2.77513	9.34341	5.12869	17.7135	3.09388	1.96939	2.87559	0.763704	2.33416	0.862309	2.0899	2.13462	1.98021	0.104305	1.05507	4.07698	6.62308	0.72728	1.02371	0.128883	1.04551	10.2643	0.861784	1.33924	3.8984	0.041601	22.3542	1.43338	1.57133	0.280058	0.758454	1.39022
		0.462549	0.703931	3.55517	0.433042	0.876341	1.11631	1.54527	1.9559	5.27754	3.69326	1.10684	9.23175	2.39817	1.51864	0.67657	2.22284	0.0941702	7.72127	2.00121	15.6889	1.69647	3.53477	2.97025	7.33787	2.19395	0.14393	0.193473	11.9517	2.37404	2.23386	1.04363	4.54546	5.77708	2.58455	0.268993	0.966813	2.76825	24.5587	3.20682	0.985225	4.08923	3.47664	38.6555	3.436	0.293132	0.023416	0.691321	0.872481
			1.25055	6.51716	0.55008	2.02696	0.407519	1.09872	1.2998	2.88537	0.264557	3.0049	3.94795	3.41	0.313635	0.685977	0.617144	0.860378	0.644004	2.59694	20.2647	1.58194	3.51861	2.25201	3.88591	3.72673	1.15676	0.287511	8.38718	3.89757	0.125205	0.868485	4.84429	13.6911	3.77852	0.601676	1.13009	0.133006	38.7403	1.2265	2.00074	3.71319	5.32219	36.7498	1.6752	1.36672	5.11634	0.946937	0.634852
			1.18414	2.2057	1.0348	0.156636	6.07117	4.75202	5.80163	1.75408	1.66635	2.16124	0.791672	1.57512	0.298009	1.99532	1.41907	0.967949	1.17757	4.49455	10.8757	1.12673	1.69558	0.376152	2.63181	2.57737	0.793247	1.51535	7.54863	12.2329	0.565545	0.209515	12.573	5.92403	4.38666	2.24405	4.52549	1.80598	23.0298	3.14024	3.37071	2.48376	6.43363	26.482	4.30201	0.568547	3.14904	1.56667	0.654583
		delta(t)=18
		17.7886	1.17119	2.26784	0.565224	1.39793	5.24736	0.582723	2.494	5.79484	5.24776	0.273715	7.75009	2.02396	1.89257	2.17165	3.03259	0.393582	5.36073	3.90965	14.13	2.87203	4.33896	5.2601	2.70335	1.58543	0.0668251	0.349907	8.41652	1.40357	0.211252	1.18457	5.16484	6.34376	1.28432	1.19025	1.02296	4.12993	24.5353	2.20225	0.34192	7.62692	0.900245	45.5072	1.93713	0.604016	0.459916	2.87062	2.46611
		0.575475	0.223756	8.0796	0.104525	0.730899	0.0301835	0.663629	1.5642	3.14455	0.577765	0.330425	1.95613	4.25354	1.30737	0.854191	1.71649	0.120444	2.28569	1.61745	23.0771	0.922883	4.26839	4.6365	5.01774	5.02115	0.395741	0.311261	8.4643	3.74088	0.710618	1.00606	5.04943	8.43704	3.27615	1.7968	0.656373	0.694447	32.6164	2.27119	1.66369	1.46137	1.7631	25.1649	3.45742	0.659612	2.55947	0.119883	1.04797
			0.740727	2.10279	1.42787	0.85786	3.51638	3.41455	5.85674	3.03301	0.617224	0.340034	3.26196	3.55253	0.250399	1.33946	1.44491	1.73268	0.51351	5.51848	16.4942	1.01921	1.9236	0.940612	3.81154	3.77227	0.962599	0.581478	8.58195	8.19455	0.303682	0.434523	7.15368	10.6437	6.3189	2.85096	2.51798	1.63347	16.5093	2.15079	3.0256	3.30101	9.00063	31.663	3.03778	1.194	3.91408	1.13095	0.902639
		delta(t)=19
		19.1079	0.508354	6.89416	0.100379	1.19583	2.20865	0.188036	2.55468	2.99124	1.56537	1.45553	1.16009	3.73656	1.36124	2.76568	1.8278	1.23667	4.26569	4.64221	21.2384	2.04514	5.04695	3.21154	1.31079	4.11661	0.276714	0.36455	5.54137	1.98175	0.179406	1.53465	5.70524	8.95443	1.85337	1.23433	0.70231	0.879696	31.5345	1.41629	1.07778	3.93522	0.414557	31.8003	2.32528	1.03639	4.51017	4.01023	2.93327
		0.765487	1.00834	3.02804	0.0813972	0.247458	3.79259	3.97446	5.69655	2.26034	0.460084	2.68679	2.60823	3.85497	0.0668377	1.42334	3.05731	0.369867	4.51251	3.56029	18.8064	0.465534	1.70337	0.606377	4.73831	4.97041	0.310194	0.597058	8.73734	7.77527	2.69554	0.319762	6.90908	6.00535	5.23888	0.799135	1.21185	0.923189	9.86262	3.96186	2.60961	1.5054	3.84374	20.3059	5.23987	0.577451	1.76348	0.139158	1.43969
		delta(t)=20
		21.0451	0.0650201	2.42333	0.448698	0.54439	10.615	3.91625	4.47576	5.59494	2.32429	2.11425	2.27973	3.64043	0.30418	3.24068	2.8171	0.94567	2.92623	8.27144	17.1292	1.95678	1.99898	0.270812	1.12278	4.15723	0.220762	2.00575	5.75547	3.66034	0.360025	0.232805	7.61623	6.38404	4.00376	2.30682	1.07017	1.78832	11.1846	1.91899	1.19516	3.43277	1.02678	27.269	4.39937	0.872835	3.43673	4.12226	3.12776
		1.17895
Fig.1c_ exp 3
MSD (Square Pixel)	MSD (Square microm)		AllSampleDataPasted
			MeanSqDisp
DMSO			18xcrexparpi_1_1_332																18xcrexparpi_1_3_332
	0	delta(t)=1
2.10892	0.0245985	2.10892	0.252745	0.847879	1.31695	0.514924	0.361589	0.745866	6.12918	7.65822	5.28511	7.26004	1.07943	5.35965	1.78015	61.6397	3.37975	0.365039	0.00108275	0.76308	0.852777	0.0896716	0.323734	1.42807	0.243766	0.355033	0.327953	1.77799	0.377472	0.585428	0.693706	2.45622	1.12416	0.488245	3.47099	1.66935	1.17577	0.273143	0.310202	1.91057	0.456373	0.709229	0.813539	0.77055	0.160947	0.0232552	0.734586	2.46202	0.613582
3.8073	0.0444084	0.0360412	0.709494	2.79742	2.05282	0.108832	3.05436	1.26291	0.333707	0.238131	0.0880968	0.764398	0.978615	15.5777	0.526783	1.81094	1.49589	3.18177	0.0478247	3.41538	3.59611	0.0849282	0.43816	1.08543	1.56851	0.468161	0.0672062	0.595365	0.692334	1.3981	0.488599	2.21175	0.0443046	0.615341	1.3615	0.0493032	1.13494	0.912153	0.256204	0.842296	0.38375	0.968191	1.14158	0.375641	0.590199	0.491388	1.45852	0.529139	0.66207
5.35474	0.0624577		0.440288	3.95446	0.41476	0.654865	1.44323	0.62723	0.351274	0.281492	1.3858	0.945753	1.39171	4.02993	0.794608	0.729893	1.10569	1.58885	0.230675	5.39532	0.662548	2.97779	0.172366	1.87404	2.429	1.88672	0.282611	0.183322	1.30015	1.03864	0.4078	1.01141	1.23694	0.18147	0.286866	0.0377534	0.24887	2.00706	0.0868581	0.492685	0.842592	0.00646599	1.37335	0.289454	0.463201	0.0535897	0.362434	0.229601	0.891642
6.88206	0.0802723		1.05368	1.23605	0.283422	0.537627	2.89629	0.319997	0.337923	6.43134	0.737745	5.41245	0.77701	1.16767	0.384256	3.44001	5.08117	0.0664793	0.397143	0.768789	1.77741	0.813944	0.62387	0.082495	0.766775	0.762719	0.0185164	0.237799	0.0874947	1.349	0.0176637	1.36526	0.000873665	1.79238	1.50701	0.0568682	0.495869	0.189936	0.225691	3.43208	0.594275	0.110475	0.166873	1.10271	1.58808	1.53837	0.709097	0.973572	1.00382
8.32467	0.097099		8.05719	3.54196	1.00031	1.98398	0.0566926	6.25036	3.70147	1.74949	5.45867	4.54464	0.993531	6.26906	0.758225	4.96325	4.27774	1.16865	0.291977	0.144795	0.0293599	3.46281	1.0848	0.975071	0.439562	0.724889	0.0385091	0.641343	0.488078	2.48725	1.32492	0.587985	2.58591	1.5755	0.0377946	0.579336	2.23256	1.30626	1.5259	1.63895	0.057764	0.453836	1.46844	2.10641	0.0838436	0.195767	0.630115	0.250769	0.0545038
9.66553	0.112739		0.831873	3.77936	9.67592	0.272064	7.10822	2.78406	2.65422	3.72942	0.495837	0.374476	0.518146	1.27703	0.393791	10.7998	2.14083	1.87461	0.181593	0.0227914	1.69798	0.984834	0.148497	0.609905	0.128239	2.35987	0.13655	0.853746	1.03559	0.213309	0.235433	0.146828	3.0519	0.902813	0.908928	1.03619	0.638134	0.753899	0.0356305	0.539635	0.0943518	0.0366511	0.279714	0.0264552	0.234417	0.188844	0.329504	0.356489	0.0285004
10.9304	0.127492		1.94168	1.18263	0.229031	0.918096	0.967361	1.9651	0.287642	0.90825	2.08662	2.00426	1.36118	17.4672	2.89316	6.92183	4.21904	0.651111	1.42944	0.25665	1.86946	1.0798	1.56707	4.44503	0.257054	0.429362	0.0120448	0.297642	0.0131981	0.588371	0.495895	0.0699784	0.734269	1.64736	0.711961	0.622806	0.0174581	1.36506	0.599576	0.200076	0.0122474	0.0268725	1.78216	0.0447359	0.745856	0.366228	0.977284	0.792396	0.377342
12.2417	0.142787		0.132742	0.205637	0.0851245	0.64344	0.445116	2.52172	1.88165	0.487613	4.03938	2.87576	2.26535	3.29689	0.433041	0.152837	4.40379	0.694466	0.386613	0.498219	0.184159	0.802377	0.0194871	8.82941	0.469053	1.00958	0.194107	0.208627	0.554255	0.494876	0.460913	1.20722	0.440862	2.24522	0.0686171	2.42013	1.05228	1.75314	1.38996	0.215129	0.0359963	0.448746	1.51967	0.0813229	0.00686358	0.0495095	0.493261	1.03191	0.926941
13.7393	0.160255		6.20577	0.420069	2.48483	0.216771	1.54831	1.22716	0.228785	0.3189	1.30496	5.46602	3.79178	5.67825	2.6416	0.808728	1.63029	0.76226	0.142584	1.28093	1.05077	0.00878036	0.572164	9.05057	0.639014	0.0884767	0.16388	0.383895	0.231166	1.21212	0.370687	0.245225	0.150257	0.0165678	0.376176	0.387471	7.95808	0.970619	2.83443	1.20053	0.0376262	0.861424	0.055414	0.174949	0.82788	0.43861	0.0724031	0.292342	1.10631
15.1069	0.176207		0.192966	3.61693	0.340166	0.095591	0.849584	2.21282	0.0303557	4.8699	0.444713	0.810023	1.92896	6.64126	0.78947	0.983562	1.91688	1.07073	0.00206625	1.01657	0.429661	0.0260414	0.331866	2.03141	0.0834377	0.254113	1.04573	0.135739	0.606819	0.397829	0.328652	0.0908156	0.120928	0.194707	0.457154	0.464338	2.71133	0.291666	0.122264	0.294326	0.49575	1.43706	0.167866	0.118133	0.231152	0.142045	0.92014	0.503087	0.468954
16.2722	0.189799		2.13374	1.31394	0.334892	1.90189	2.21028	6.2589	1.29817	3.87089	5.21145	3.54584	2.67015	14.7984	2.30943	6.71272	5.87591	0.970654	0.285954	0.442219	1.01324	0.324918	1.1398	1.85825	0.467863	0.878927	0.371782	0.164411	0.826906	1.94644	0.817697	0.120692	1.53492	1.32757	0.13272	1.08241	1.48278	1.73219	1.38731	2.35509	0.453899	0.845015	0.553094	0.868496	1.08352	0.087867	0.157536	3.43174	0.410324
17.441	0.203432		0.519539	0.328915	0.360565	1.4368	0.0526988	2.26213	0.244079	6.37633	0.499303	0.774613	0.45785	5.76726	2.09142	0.135923	4.11801	0.643386	0.0908463	0.772501	0.785134	1.30029	0.520438	0.746844	2.8117	0.0710243	0.315809	0.363037	0.271478	0.695982	1.2593	1.66458	1.11461	3.12961	0.358603	0.506732	0.29649	0.305657	0.349363	1.48103	0.563918	0.0953975	0.742193	0.000485462	0.158612	1.42739	0.0421156	0.295512	1.26357
18.5509	0.216378		0.751361	0.180141	1.14359	0.693061	0.212747	5.44863	1.89119	0.855734	2.00137	0.0619681	0.145553	1.56011	0.150607	2.14506	0.962001	0.754506	0.0736788	4.23148	2.22783	0.447563	0.636728	0.893625	0.0802577	0.216781	0.893747	0.0122127	0.00931401	0.159206	0.00918071	1.41991	1.07155	5.16857	0.300579	0.182263	0.331494	0.570476	2.41682	1.21314	0.10057	2.91909	0.848844	0.151359	0.933306	0.0305286	0.769744	0.114896	0.104559
19.777	0.230679		0.947075	2.54076	0.227813	2.92816	0.117603	0.793448	2.15753	3.10778	1.57216	0.504018	3.27441	10.8399	0.989429	5.99723	12.437	1.90815	0.335246	2.14022	0.133929	1.78043	0.0972142	1.57537	0.210628	0.867228	0.0618793	0.306987	0.416572	0.320541	0.0315825	1.24139	0.414457	0.799279	0.748746	0.197326	2.68448	0.463243	0.0285566	0.352055	0.208467	0.812139	1.51952	1.18454	0.710604	0.28211	0.6253	0.220588	0.516312
21.0958	0.246061		0.370724	1.57905	3.14087	7.84233	0.352427	0.0980269	0.223444	3.94466	0.775696	3.49219	0.312811	4.14286	1.60945	0.619271	3.13512	0.442076	0.208945	1.14994	0.0556961	0.203702	0.242413	4.00255	0.272052	1.00658	0.544264	0.125043	1.85122	0.112171	0.0331882	1.76455	1.15594	0.194547	3.12396	0.113796	1.46816	0.459505	0.447552	1.63081	0.185931	0.740365	0.823823	0.0711597	0.450353	2.65115	0.119428	1.7381	0.181314
21.7205	0.253348		2.26206	0.181268	0.185845	0.873263	0.301447	1.73787	0.421151	0.0431628	0.0327874	0.919788	3.06594	1.64501	0.0445802	0.48102	0.132402	0.128099	0.518149	2.87204	0.518151	0.34739	1.04538	3.25478	0.847761	1.90856	0.775914	0.895177	0.237557	2.69659	0.424737	0.053168	0.349658	0.0860533	4.48763	0.142722	0.284702	0.270332	0.245864	0.157515	0.212628	0.206379	2.31467	1.88621	0.680288	1.1244	0.291633	5.24413	1.59467
21.8161	0.254463		1.22438	1.31851	1.73921	0.0632041	0.846666	0.119805	0.167652	0.613516	0.207123	0.668837	1.63326	5.41033	1.8434	0.294446	2.95163	0.666352	0.16236	0.542546	2.27546	0.522017	0.0118314	0.0511252	0.0202514	0.705733	0.0514055	0.27266	0.373722	0.465393	0.179116	0.472588	0.213108	1.09318	1.03021	0.20139	0.371748	0.561519	0.902418	0.0366172	0.529078	0.33706	1.02476	2.91741	0.552802	0.215763	0.740254	0.520255	2.56477
22.2683	0.259737		2.0537	0.563317	2.06485	0.679463	0.351208	0.704789	3.05263	0.0219222	3.73047	0.143685	1.35394	1.09061	1.9171	3.1833	3.9859	1.96683	0.377021	0.860515	0.100654	0.163693	1.09988	0.100678	0.00111442	0.472647	0.460048	0.395944	0.264856	0.168427	0.921768	0.0679494	1.20216	0.842476	0.629528	0.536947	0.599457	2.47986	0.700869	0.160518	0.590141	0.0310945	0.479541	0.108493	0.288203	1.04622	0.243624	0.865643	2.38806
22.6083	0.263703		2.70254	2.14655	8.32148	0.721945	2.24717	3.73199	2.50889	2.26464	8.3669	5.31367	3.35692	8.34271	1.09025	9.16509	14.94	0.652246	0.803414	0.119114	0.136971	0.018601	1.46752	0.188985	0.203293	0.473425	1.05738	0.139249	0.460756	0.85018	0.674364	0.8905	0.0619537	4.22324	5.3986	0.260649	1.06297	0.19987	1.26172	0.0669031	0.0370055	0.608794	1.06972	0.945074	0.419663	1.52645	0.994219	0.125783	0.0375588
22.9106	0.267229		0.494685	1.25344	2.67894	1.15635	5.95557	3.30872	1.84162	0.309965	2.45885	4.87856	1.38143	8.08979	0.315503	4.34744	1.48722	1.96904	0.226195	0.169729	0.793037	0.0404531	0.283585	2.66296	0.406151	0.661723	0.496688	0.105963	1.03936	1.82531	0.48557	0.66831	0.0890512	0.774597	0.0707269	0.552851	1.36652	1.6667	0.0650751	1.51251	2.20548	1.04157	0.334951	1.36561	0.320824	1.05778	0.607956	0.390938	0.704922
		delta(t)=2
		3.8073	1.64847	2.1326	3.75822	0.616612	1.6662	3.16351	5.78588	10.068	6.53927	12.7064	2.5125	34.3189	3.12304	56.5645	9.29817	1.39276	0.0552684	1.14269	0.963301	0.31861	0.975946	3.94869	0.587456	0.0364067	0.217793	0.623245	0.801065	0.317422	0.190144	1.49737	0.920138	0.786491	1.37827	1.22194	1.28853	0.18875	0.00392569	0.21624	0.225523	0.3707	0.0996877	1.57665	1.15542	0.706518	0.235139	1.49378	0.0391464
		0.0656962	0.0870725	1.42013	4.30374	0.64446	7.92305	2.79438	0.17799	1.00681	1.93811	2.33871	4.70371	34.1133	2.40751	0.253452	4.8247	9.17173	0.352903	0.229147	2.47653	2.58405	0.339474	0.113705	0.574944	0.503435	0.079615	1.38898	0.102272	0.596475	0.30695	0.306172	1.37619	0.156601	2.61894	0.0714449	0.321923	0.553508	0.379423	1.19666	0.336684	1.13141	0.65406	0.647741	1.54161	0.58687	2.02185	0.134345	3.09033
			0.230694	5.2798	0.716844	1.18544	2.04351	1.62066	0.024135	9.30771	4.01513	5.85443	4.16071	1.22176	0.119851	7.25232	10.9216	1.73865	0.475476	2.49987	2.8871	3.8449	0.575863	2.09124	0.598878	2.92559	0.17491	0.0358898	0.876237	4.05021	0.276595	4.71879	1.29553	3.10218	2.82642	0.179475	1.2712	1.69656	0.0666883	2.15092	1.41391	0.0990895	1.73091	0.614228	0.722939	1.62508	0.283733	0.268038	0.911456
			14.0172	8.83711	0.902856	4.14469	3.742	8.67614	4.75791	14.7931	2.19373	19.0259	1.5792	10.73	1.60769	14.7388	18.6164	0.904928	0.383278	1.45558	1.71484	0.988606	0.184575	1.57627	1.39212	2.95547	0.1094	1.14912	0.166602	3.02008	1.1706	0.205901	2.59123	0.346609	1.9379	0.393191	0.841495	1.62708	2.02877	0.761992	0.879414	0.190959	0.892917	3.46671	1.57981	2.50329	0.352032	0.305273	0.824359
			5.46011	0.607625	5.7543	3.69756	7.52766	8.09868	4.36269	2.96916	4.99929	2.44942	2.86549	12.6175	1.9436	1.76624	7.33102	0.131319	0.204877	0.0534807	1.81067	0.818465	1.68884	1.20719	0.698144	0.600981	0.0416918	0.36614	1.76027	1.24934	0.446607	1.28919	1.76019	0.0931914	0.87976	0.103356	1.49623	0.360614	1.30195	1.58705	0.279156	0.283235	0.542458	2.50322	0.558404	0.334505	1.53768	0.0583691	0.146169
			1.31035	7.48511	7.39526	0.367903	10.2343	3.51944	1.41858	1.88996	0.964433	4.10533	3.49896	9.91933	1.65891	15.8648	6.17491	2.52206	2.0072	0.205467	0.00692575	4.11065	1.27946	7.44921	0.728892	1.49355	0.108755	0.521219	1.24346	1.48006	0.406225	0.208733	2.26675	4.81517	2.92227	2.28911	0.577061	1.81338	0.886784	0.881769	0.1051	0.124305	1.1106	0.123066	0.462931	0.114071	0.548623	2.20942	0.565266
			2.14483	1.20753	0.348788	3.07242	0.846826	8.93871	3.59312	1.99426	7.03498	9.66924	0.11618	35.8003	3.15462	6.68438	6.44517	1.3722	0.380636	0.758023	1.65724	0.0968126	1.45993	2.67606	0.683055	0.149013	0.155863	0.304125	0.615099	0.0180124	0.0300735	0.967324	1.93615	0.323555	0.549503	0.773111	1.0531	4.43903	0.213125	0.124262	0.0790864	0.295782	0.0107898	0.0646571	0.895482	0.654862	0.0842389	0.114228	0.436894
			5.89511	0.374969	2.62348	1.55055	2.6161	1.54669	1.99489	1.42296	6.74447	10.5356	9.65814	9.14134	2.21745	1.605	10.5633	0.0146687	0.827425	2.35758	1.64326	0.691449	0.650568	0.738121	0.013144	1.10676	0.0308252	0.198663	0.471604	1.21216	0.00985052	0.563202	0.406247	2.08651	0.592824	2.88472	6.34594	1.7011	0.690074	2.29117	0.138344	0.517436	1.24431	0.486886	0.696034	0.484333	0.261536	0.460009	0.0114672
			6.85784	4.85133	1.66599	0.253425	0.182187	0.58537	0.346795	6.7573	3.26968	3.22733	7.99008	19.2057	1.57679	0.0307428	7.04492	0.0322736	0.111148	1.25123	0.960844	0.0610599	0.0374946	19.3724	0.681819	0.0598599	0.769361	0.164387	1.01232	0.54682	1.12028	0.466214	0.298084	0.314	1.3679	0.0151588	4.00445	0.320332	1.87971	0.66614	0.60568	0.964288	0.351217	0.328569	1.19031	0.634145	1.4038	0.700396	0.172731
			3.37909	2.70326	1.28081	2.84638	0.8404	1.3403	1.254	3.12455	3.29693	7.72304	2.1897	18.7723	0.447295	6.69549	2.08207	0.126958	0.23986	1.64245	0.528643	0.377049	0.353672	1.56752	0.655384	0.397872	0.432772	0.458219	0.22152	1.43625	0.11498	0.0940583	1.54352	1.16323	0.207153	0.227687	0.834799	0.692245	2.32871	1.00893	0.00782681	0.480731	0.42491	1.32282	0.939199	0.127527	0.365744	4.57497	1.16796
			2.46598	2.46003	0.270795	0.0437637	1.60442	5.63744	2.55525	16.538	8.79635	1.6987	1.02127	9.4446	2.83035	8.75401	10.3334	1.94758	0.693001	2.22683	2.67995	0.784908	0.514111	3.33246	1.20197	0.745097	0.00866548	0.110857	0.446772	4.42305	0.255215	2.33247	2.07836	2.35671	0.221697	2.60133	0.898232	3.41207	0.679235	4.18314	2.01763	1.49766	2.57572	0.870558	0.478233	2.22349	0.0698054	1.885	0.286254
			2.4105	0.126691	0.308407	1.30334	0.441144	3.7273	1.12627	2.63533	0.749009	1.16615	0.630659	2.03118	2.20034	1.21022	1.44608	1.47837	0.214014	1.88195	0.463448	3.26276	0.0645472	0.451198	3.7161	0.534512	0.263097	0.279944	0.180813	0.896411	1.17653	2.27869	1.9162	2.24089	1.29464	0.083289	0.683553	1.32865	1.20354	5.21243	0.681792	2.17804	1.03894	0.134792	0.943798	1.77664	1.16869	0.339806	0.880326
			3.38532	3.58251	1.82274	4.29576	0.239024	5.51912	3.50236	7.1023	6.30046	0.633344	4.42882	20.4425	0.749216	9.39701	14.2644	0.296919	0.624584	1.34902	2.19513	0.731535	0.827376	3.4368	0.531432	1.40351	0.534944	0.430894	0.417826	0.912138	0.00670838	0.0536218	0.688192	2.04517	0.898697	0.104882	4.89141	0.749691	2.89433	0.289204	0.0231373	6.71071	4.50476	1.42653	2.26292	0.474752	0.361812	0.507568	0.31626
			2.31662	6.76248	4.63647	1.48999	0.833666	1.30864	2.12657	2.50674	0.693104	2.57405	5.60512	21.2169	2.88432	2.97283	10.7199	0.540472	1.06073	0.222548	0.0178037	1.76113	0.304527	10.4465	0.827004	0.0104572	0.878606	0.267335	1.37097	0.377195	0.10594	5.72669	2.49421	1.20664	6.92215	0.359962	0.573949	0.0107439	0.617659	3.49809	0.547022	0.0250677	0.106828	1.80525	2.0523	1.77661	0.383383	2.40148	0.0968842
			1.54843	2.72988	2.78237	8.1919	0.640736	1.19398	1.20959	4.11023	0.568639	1.83645	4.78715	1.3047	2.16482	1.19047	2.02846	0.585884	0.197016	7.25953	0.691462	1.07246	0.850688	0.0812518	0.212144	3.85336	0.192023	0.576148	1.17944	3.79473	0.220764	1.21813	0.639982	0.390942	0.350988	0.0944401	2.37792	0.37	0.439402	0.807173	0.408646	1.51499	5.22754	1.47482	0.754624	0.324416	0.733655	1.09921	0.768636
			2.07581	1.9364	2.23081	1.37623	1.84841	1.09219	0.257494	0.425416	0.301701	2.52476	6.40186	1.22296	1.94111	1.15732	2.82703	0.664872	0.355827	1.11648	0.66858	0.112595	1.01008	2.58363	1.08584	1.66837	1.17229	0.353009	0.0243631	1.33489	0.417968	0.218983	0.0218343	1.25174	1.36192	0.457503	0.0109226	0.194961	1.35412	0.12775	0.125482	1.00847	0.934561	0.954723	0.717957	0.500776	0.545049	5.46657	0.357213
			1.86089	0.325437	0.25247	0.493219	2.17497	0.936853	3.40189	0.864078	4.36543	0.521336	0.156438	9.08997	0.228073	2.58905	1.72379	4.21682	0.227467	0.257677	1.4846	1.26929	1.20478	0.0148599	0.0266574	0.164477	0.22965	0.113782	0.0235541	0.447824	0.801496	0.282131	0.405055	2.80009	3.25706	0.486706	1.38494	1.77925	0.104858	0.134263	1.75569	0.16801	0.527309	1.96275	0.0706603	1.96375	0.190543	0.046892	8.90532
			7.12403	0.871521	16.1409	2.55604	4.21863	6.09635	0.996122	2.31349	17.8647	5.01607	7.52032	13.6625	4.61774	20.15	33.7863	3.69981	1.29829	0.769343	0.287938	0.292183	2.61512	0.484089	0.215092	0.310223	0.1732	0.994998	0.787534	0.262254	0.909947	0.934989	1.19858	1.29713	2.8777	1.4528	2.28289	3.83353	0.207284	0.420969	0.440819	0.52369	2.91051	0.424907	0.383594	1.13876	0.269828	0.342656	2.01661
			3.89985	0.311472	2.792	3.63849	1.04368	2.49387	8.16316	2.49083	5.78345	10.5094	9.04508	31.3576	1.45939	14.2558	14.3729	0.972316	0.556183	0.571031	1.57617	0.0936688	0.47304	3.27755	0.316355	0.283455	1.82173	0.37937	0.637452	2.8524	1.2669	3.05636	0.0581719	6.87874	4.3312	0.497847	0.924986	0.984514	1.328	0.946048	2.7993	0.525424	2.2654	0.142063	0.0164429	1.2728	0.245821	0.571498	1.01134
		delta(t)=3
		5.35474	0.390856	4.10445	6.03577	2.28808	5.09073	6.05551	8.06096	12.4665	13.5634	15.6612	6.83629	56.5365	7.01764	58.0617	16.2657	5.88176	0.39181	1.72921	0.827503	2.92543	0.416996	1.27873	0.827882	1.70163	0.683195	0.750023	0.696327	0.219537	0.188827	2.1945	0.0669561	0.329144	2.16817	1.07555	0.91082	1.16494	0.06473	0.740229	0.366445	0.416732	1.5074	2.70417	1.90949	0.779296	0.331696	2.48717	1.02992
		0.0929812	1.60271	4.90864	4.4943	0.704126	2.95158	3.55083	0.448911	12.0564	5.01903	3.32352	9.1307	22.7753	0.869164	1.82761	19.5381	9.24972	0.323667	0.289897	0.0595059	2.98448	0.059463	0.269018	0.899183	1.20186	0.0254405	0.711619	0.0782412	3.39777	0.216292	0.572373	1.44283	0.998658	5.78745	0.237491	0.177172	0.90746	0.536273	0.631501	0.325241	0.923231	1.45488	1.92906	0.017931	0.449826	0.456706	1.34968	2.25232
			11.0136	14.8474	2.52631	3.3719	2.68457	10.4486	4.30215	18.9406	0.48254	20.7151	5.38968	8.36994	0.30173	20.8217	28.7957	4.54782	0.0714336	1.44467	2.54559	2.61198	0.712625	2.9305	1.53766	5.75688	0.107227	0.97688	2.00058	2.98743	1.57007	2.08895	5.74466	0.774083	3.46513	0.422827	0.17815	0.0264305	2.05744	0.044942	1.34631	0.153344	0.191393	1.75881	1.00057	2.74417	0.0693122	0.0672774	1.17277
			9.61913	2.47396	4.70168	6.53961	11.7514	11.6192	6.92637	9.82866	1.99954	14.8386	2.90256	17.5506	2.55189	4.90751	21.8773	0.381324	0.826649	1.16875	0.0220529	0.134638	0.279773	1.53187	2.27354	0.451877	0.0296146	1.18305	1.42536	2.11158	0.356421	0.149211	1.83683	1.16378	3.73749	0.15559	0.278822	0.208812	1.92602	2.56782	1.16028	0.0637682	0.174688	4.09727	1.29758	1.78115	0.302798	1.29053	0.955698
			4.10739	0.765808	3.79687	1.91252	10.2998	2.3206	2.74005	0.593092	3.11128	0.323673	7.75794	7.04799	0.251378	4.61117	2.93021	0.467732	0.770589	0.460765	0.0139963	0.08395	0.235678	4.53335	1.68253	0.148612	0.0480933	0.00923532	2.07805	0.147496	1.49539	1.2014	0.221854	1.0271	2.65544	1.13787	1.81939	0.400968	2.04602	0.78987	0.261793	0.166233	4.23513	3.21308	0.724772	0.0288864	0.188884	1.11885	0.969357
			2.02911	8.70808	8.29427	1.758	6.55706	9.04403	1.50636	0.467777	7.25486	13.8456	0.147888	24.6531	2.50128	13.1714	2.50981	5.52459	0.632244	0.892925	0.130434	1.37273	1.27939	4.52547	0.967755	2.68482	0.578001	1.34393	1.39074	0.325684	0.101504	1.83581	1.19512	1.4317	2.29827	0.180032	0.131725	2.684	0.0752861	0.228298	0.0909697	0.153099	0.231395	0.0549315	0.558731	0.307211	0.158805	0.413658	0.300211
			14.5056	0.233657	4.39262	4.72729	0.57472	6.04635	3.79152	2.70816	13.002	19.6119	4.82909	44.7328	0.0580599	9.18867	14.1975	0.853291	0.449573	1.55029	0.339908	0.0803915	3.59467	6.79522	0.271253	0.31894	0.00471608	0.928771	0.614321	1.52456	0.382087	0.565205	1.28103	0.413901	0.0413065	1.57595	7.02835	2.08655	1.49745	1.25329	0.223038	0.388741	0.101007	0.422131	0.0999306	0.711845	0.298058	0.0650804	0.519289
			6.22729	6.03569	1.52839	1.30797	0.50941	5.30772	2.49574	10.8713	9.6995	5.66299	17.9285	30.5173	0.632061	0.0770805	21.2896	1.007	0.770476	0.912501	0.992813	0.46408	0.0548078	2.59342	0.0877682	1.40193	1.37986	0.313216	0.12055	0.222774	0.360661	0.20469	0.966354	1.33773	1.93011	2.77952	1.41886	0.934915	0.558503	1.27131	0.891283	2.22451	0.53708	0.614118	1.07832	0.512896	0.245659	1.89118	0.341666
			7.22344	4.89248	2.19971	2.86198	2.50549	3.51951	2.37342	5.42459	2.31585	3.10808	1.93793	44.9966	5.06632	5.92008	2.47437	0.649585	0.751397	3.10775	2.98503	0.372626	1.59075	12.4881	0.177563	0.729466	0.107167	0.547846	0.0127379	1.1052	0.156336	0.128953	0.760647	1.06936	1.10927	1.04544	3.64302	2.44878	0.646848	3.27695	0.0187236	0.0573242	0.266401	2.24229	3.52775	0.253376	0.644506	2.7839	0.149578
			4.02613	1.68759	0.58797	0.247121	0.630469	1.17815	2.40823	17.8076	6.35736	4.74218	1.97548	4.62616	2.32465	8.64679	3.42353	0.21664	0.621007	2.7588	2.52584	0.525333	0.0584974	0.708545	1.55454	0.503746	1.06482	0.00752003	0.624051	4.0782	0.759371	2.5495	2.81829	1.22456	1.08576	1.38967	0.516349	1.91271	1.28019	2.49076	0.514683	0.621496	2.12898	1.33807	0.328264	1.86123	0.487062	3.15868	0.166928
			3.11681	1.311	0.565337	1.02998	0.693719	0.757592	0.427876	10.0264	2.72442	1.91054	1.50982	7.21023	4.05582	2.25173	9.45164	1.13321	0.84849	1.98171	1.62285	2.32705	0.902514	4.13862	1.72015	0.939069	0.901947	0.115159	0.462303	3.96048	0.16992	3.44701	5.43303	6.45502	0.997936	1.62687	2.24659	6.0022	5.15221	7.05528	2.21653	0.768886	2.34599	0.902553	0.852838	2.65091	0.702909	1.65121	0.253009
			6.33335	1.74207	0.564017	0.876022	0.513864	6.235	1.92002	0.883615	3.30836	2.72512	6.67795	8.81759	0.373577	7.91784	7.31705	0.523404	0.595313	1.56727	0.696843	1.21138	0.314305	0.992153	5.11146	1.85305	0.070211	0.454022	0.559952	1.43191	1.34182	1.12919	0.552761	0.870105	1.47585	0.426109	5.59443	0.7873	1.59053	2.85681	0.470719	5.62857	4.67643	1.39994	1.61484	3.46629	0.55042	0.257935	0.898063
			5.63489	7.63421	5.23605	0.657509	0.578006	6.79974	2.23725	3.44608	5.04205	1.83728	7.04754	32.1897	1.74399	6.73145	15.5537	0.0843101	1.55566	2.52034	2.11438	1.1296	1.78454	12.956	1.42242	0.268671	0.00753262	0.390358	1.60623	0.854677	0.058662	1.91643	0.550835	2.4369	6.61595	0.0375721	1.5967	0.427091	5.43876	0.679098	0.297152	3.2504	1.50141	2.00163	3.25414	1.43091	0.722098	2.15891	0.113629
			0.763924	9.15613	3.9135	1.35488	0.945819	2.01891	3.52163	3.15281	0.543618	0.643174	14.9675	11.1737	3.35916	4.38252	9.92294	0.821392	0.501537	2.48721	0.421383	2.65244	1.51504	2.04023	0.384739	1.80714	0.389783	0.299241	0.525662	3.00033	0.155324	4.67654	2.0477	1.92023	0.675547	0.0502526	1.3849	0.185765	0.448619	2.22064	1.16191	0.310855	1.75445	0.61913	1.17891	0.230866	0.187268	0.560778	2.23205
			2.68384	6.74497	8.58648	9.05638	1.38507	0.615484	0.705725	1.99956	0.121641	0.424953	9.43288	9.85375	5.39994	1.16912	4.2913	0.0568148	0.0198741	3.92814	0.738392	0.210154	0.730942	0.160678	0.30662	1.93217	0.253875	0.0798303	2.29929	1.98175	0.273123	3.01926	0.883383	0.774671	0.812936	0.565053	1.55755	1.22182	0.295525	0.873725	0.554663	2.63342	3.51328	0.64354	0.0828785	0.962345	0.463022	1.06211	0.569237
			7.02164	0.4399	0.848512	1.37169	3.78918	2.73297	5.07103	0.625604	5.15278	1.65842	4.60536	3.98518	0.0755054	0.980845	2.75025	3.35438	0.164133	2.58734	0.328264	0.423671	3.93119	3.35574	1.09232	2.63767	0.163662	1.38407	0.175487	0.946601	0.100343	0.133411	1.50716	3.46474	0.256058	1.15406	0.757934	1.33123	0.657406	0.543272	1.21154	0.685401	2.52782	0.531939	0.383935	1.64924	0.0940543	5.6677	2.96677
			8.92812	3.96684	7.46726	1.96468	7.79332	7.58797	0.482177	2.90023	16.6431	2.62004	2.30539	18.5737	2.25152	20.4858	24.1356	7.2218	0.54245	0.0445222	1.84596	1.59476	2.96261	0.307681	0.166358	0.27394	0.404406	0.433145	0.649002	0.917694	1.48292	0.295768	0.443657	1.1462	1.19388	1.45346	4.32374	3.16381	1.7447	0.389103	1.32733	1.20779	2.0392	5.56681	0.375891	2.21267	1.68184	0.0321093	7.92243
			10.2896	0.66998	9.44719	6.61052	0.679245	5.84821	4.42018	2.70354	9.23063	11.818	14.992	38.6889	3.73598	30.6945	33.4807	5.02693	1.49928	0.882808	1.73674	0.457837	1.7528	4.49242	0.354669	0.154733	0.516433	1.52606	0.0889185	2.14702	0.248637	3.18357	0.736723	3.05042	2.05694	0.814736	3.00891	3.57558	0.426099	0.417307	1.40408	0.316727	4.4804	0.299369	0.172401	2.98516	0.113537	0.858705	0.45839
		delta(t)=4
		6.88206	2.69961	8.45889	5.00569	2.12215	1.31803	7.47525	6.45274	27.9356	20.5856	4.25924	12.2023	41.5435	4.38896	72.674	38.9088	5.97293	0.348347	0.262378	0.56438	2.78952	0.622204	1.9511	0.333409	2.42423	0.476962	0.365893	0.799186	2.45495	0.17008	5.30313	0.0713209	1.44968	7.24891	0.818852	2.1523	1.17216	0.0612387	3.60067	1.38183	0.10577	2.11985	3.40294	0.0722522	0.277639	0.0842535	0.699091	0.668536
		0.120509	16.2265	16.7827	9.04794	2.31143	2.90027	7.91329	6.32058	22.6038	0.21407	15.2954	10.7636	17.8552	0.848666	11.348	41.5957	15.335	0.00245544	0.612945	0.0905347	2.7954	0.637983	1.74198	2.40666	3.52635	0.0204994	2.17518	0.365889	6.02378	2.61121	0.215441	5.39694	0.546302	6.75925	0.18448	2.1903	0.770055	3.76555	0.664561	0.332431	0.835666	0.405206	1.99916	0.175421	1.22413	2.15949	0.440124	2.89339
			7.81906	3.65311	2.45876	5.37869	15.7719	15.9639	4.68141	12.3077	0.056323	15.8228	6.45007	16.1683	1.27419	9.11255	32.306	1.99793	0.475097	1.8303	0.44672	1.87519	0.732268	1.00149	1.40461	0.885702	0.201696	0.473585	1.78565	2.91972	0.743987	1.41616	5.99921	2.26428	5.01573	0.224542	0.229131	0.987403	1.84943	0.819522	1.06665	0.0499264	0.656996	2.21435	1.36196	2.13365	0.61384	0.489645	1.55511
			9.21045	0.306003	3.13062	3.36186	11.5597	4.35274	4.68615	7.2364	1.14635	7.51533	6.44628	13.5095	0.0614203	0.182569	8.21634	0.431798	1.75359	2.41761	1.86997	1.25585	0.542047	3.66052	4.0587	0.248078	0.0628221	0.321924	1.70425	1.0441	1.21808	0.41122	0.249173	5.52776	5.08725	0.960955	0.42064	1.13126	3.37415	3.19778	0.973209	0.00831733	2.80731	4.8235	3.64062	1.98834	0.232078	4.09894	1.10791
			2.78561	1.42275	4.17523	1.45641	6.53828	0.499306	0.562509	0.606344	0.196484	3.19227	1.8894	16.5729	1.116	3.65973	0.43179	1.69136	0.0670546	0.713002	0.283559	0.480409	0.376339	7.4779	2.63349	1.03727	0.356148	0.171787	3.15187	1.06469	0.693749	4.48497	0.287082	0.335054	2.01015	0.314939	1.89554	3.30834	2.06499	1.05102	0.159723	0.685	0.69356	2.69009	0.811366	0.0649356	0.913979	0.0264939	0.358985
			10.7484	5.33159	3.7411	2.92736	3.92874	9.55752	0.726043	0.0963626	12.1054	24.5466	2.66677	30.9083	0.158208	9.80517	6.66893	2.63011	0.379462	1.94849	1.44248	1.46634	3.52103	11.0586	0.770356	2.05782	0.148621	0.988652	2.35767	2.54675	0.372452	1.27407	0.765214	1.7529	0.895481	0.0595056	6.26835	0.524261	1.98586	0.61565	0.202952	0.361883	0.373734	0.298504	0.0511291	0.868332	0.0741791	0.677551	0.737735
			14.7097	2.502	2.9178	4.06666	0.244808	13.6772	4.46544	14.8109	17.8367	12.4538	9.92188	85.6022	1.27444	7.31501	25.842	1.79213	0.41471	0.208588	0.148351	0.140049	1.95381	13.8263	0.635809	0.281501	1.14913	0.836751	0.177277	0.739507	0.963076	0.215781	1.99739	0.754962	0.582905	0.938562	1.69308	2.41414	0.846978	0.470508	0.978835	1.76348	0.481738	0.683335	0.633698	0.31738	2.17398	0.359119	0.0949377
			5.74217	5.07143	1.72911	2.85042	4.72923	0.322118	2.21406	8.25335	0.72856	0.439387	8.38856	47.1922	4.65645	6.85337	6.6389	0.0553192	1.78904	2.54298	3.66666	0.379176	1.59598	0.356984	0.504263	2.72515	0.553775	0.929448	0.404006	2.71633	0.130216	0.548027	1.97224	1.08192	1.50041	4.60829	2.96695	4.54408	2.09964	5.17076	0.106481	0.34637	1.14688	2.93862	3.24481	0.181238	0.0102058	7.19617	1.03993
			11.2917	3.7275	3.22568	0.477203	1.83147	4.71771	3.7015	22.6121	4.57185	4.24224	4.11298	19.6217	8.41193	7.84848	0.343867	1.58277	1.35872	6.20561	6.38847	0.420378	0.757247	7.29488	3.66793	0.725871	0.722521	0.407193	0.398417	2.3589	1.19572	1.66707	2.18945	1.02792	2.57407	2.66528	5.11399	4.08733	1.55382	7.09144	0.457982	0.10413	1.57819	2.25053	2.19876	0.503411	0.869106	1.93019	0.903593
			4.75113	1.66117	1.7245	1.44051	0.212189	1.58255	0.236057	11.2863	1.9611	4.91911	3.19042	8.55728	2.95126	2.87383	2.99402	0.863554	0.777122	5.80238	0.432407	1.87225	0.365843	2.77946	2.01667	1.09105	0.0272148	0.0385262	0.499781	4.11665	0.664442	2.94688	6.14817	5.22357	2.52024	0.583552	0.0219199	3.72471	6.83905	5.46404	0.682322	3.94195	2.6494	1.12489	1.61698	2.31991	1.81382	2.44417	0.0330749
			5.68906	1.31182	1.36502	5.151	0.732438	0.00132667	0.732037	1.97072	0.225564	0.795822	4.74542	12.6291	1.62087	6.02196	0.41284	2.642	0.829388	3.4024	2.58974	0.286134	0.646242	2.4517	2.55649	3.60298	0.563965	0.648063	1.72813	3.22761	0.34237	1.72171	3.242	3.02621	1.78969	1.88503	9.56001	4.01115	5.90705	4.76989	1.79416	2.97136	5.89589	4.13381	2.9768	4.64873	0.120176	2.78882	0.132826
			9.44911	5.09347	3.74844	3.93737	0.807483	7.89655	1.08251	6.42817	2.80897	0.834131	9.88138	22.6611	2.97954	5.23724	4.39689	0.368635	1.44836	0.920026	0.484575	2.40422	0.561187	7.74407	7.73399	0.615295	0.355247	0.119324	0.562076	0.855322	1.78942	1.88325	0.494699	0.244195	6.19279	0.764933	1.50538	1.1411	3.36087	0.172647	0.110277	2.41631	1.73737	1.97643	2.12886	2.42593	1.05253	0.938694	0.627371
			1.63481	10.1266	3.76803	1.9608	0.329965	1.70737	1.85317	4.25594	4.61742	0.347081	17.7434	19.8236	2.09602	10.1672	14.0646	0.383556	0.606002	6.8708	4.56873	2.44148	2.75826	3.60413	0.585103	0.780097	0.690719	0.267413	0.672361	2.45095	0.183324	1.37493	1.01406	1.93961	1.45208	0.0415401	2.44002	1.22116	4.22907	0.274716	0.626174	2.95417	0.565708	0.185667	1.08397	0.239594	1.39526	0.932736	1.47024
			3.4541	13.3515	9.98082	1.79783	1.08345	1.1942	3.77553	1.22158	1.20037	0.00421266	23.6926	30.8102	9.18581	6.91342	23.6574	2.40079	0.204192	1.22584	0.740153	2.64987	1.35995	2.65391	0.365332	1.4506	0.367244	0.293706	1.72851	1.17884	0.351585	8.0071	2.15732	2.83093	2.89026	0.217045	0.426661	0.180872	0.149735	2.32819	0.835202	1.27477	0.414172	1.36809	0.348113	0.391174	0.226902	1.11743	0.597128
			6.56079	3.41057	2.30901	4.7751	3.07475	1.79735	6.11657	1.79442	2.74842	0.417233	6.66124	15.9133	1.14322	0.60648	0.0126691	1.73496	0.277839	7.13871	0.472268	0.164485	2.73987	0.139198	0.301671	4.05982	0.165667	0.827616	1.53055	1.64286	0.206433	2.27292	0.890997	3.06189	2.4929	0.772639	3.56729	0.578759	0.573833	0.291562	2.28651	2.15572	6.15239	0.259696	0.376072	2.92324	0.235259	1.43046	4.49248
			16.6825	4.4809	6.42483	1.61136	11.0486	6.29199	1.80444	2.27251	17.8421	4.21923	1.61103	16.6542	1.66288	16.01	27.7713	6.38411	1.66664	3.07625	0.716821	0.60873	4.2599	3.64111	0.45614	0.877527	2.01632	2.39948	0.833947	2.35089	0.495476	0.341338	1.53136	0.697711	5.86308	2.49643	2.59929	2.43071	2.568	0.987568	0.940346	1.83595	6.88509	2.18301	1.53791	0.235354	1.581	5.6941	2.40834
			11.1137	1.24908	3.23516	5.47918	2.1812	6.24989	2.8671	4.16095	7.72718	6.89328	7.21402	35.4529	2.83266	28.9016	20.9396	7.35486	0.748794	0.0864251	4.22981	1.93641	2.00085	3.58923	0.486709	0.735957	0.761676	0.632118	0.821414	4.59622	0.833806	1.62302	0.161634	3.79975	0.742253	1.38775	4.22196	1.59093	1.95229	0.367558	0.228173	1.16384	3.97109	1.50103	0.117686	4.80269	0.86762	0.555546	3.91456
		delta(t)=5
		8.32467	18.1845	22.5186	10.4764	2.16767	1.37701	11.9032	17.16	39.5811	5.13894	6.57222	11.9519	25.1873	2.13167	114.285	67.9257	10.9739	0.00276809	0.0180008	0.389495	3.65644	0.23217	5.67786	1.53383	4.93476	0.247328	0.0434593	0.674146	3.02185	0.715078	3.46324	3.47993	0.00278701	8.09685	2.73218	2.1297	0.147158	1.91785	0.383438	1.54249	0.807831	0.0910094	0.996183	0.0197247	0.935149	0.495225	1.06669	0.952294
		0.146573	11.5289	5.80931	0.656314	4.05566	18.7279	16.0249	7.51488	14.1563	0.0583646	10.9699	11.637	23.9065	2.33542	3.43196	43.5626	9.1672	0.226237	0.468499	2.49865	1.54077	1.14829	1.19122	3.16831	0.117256	0.0655818	0.376465	1.10757	4.894	1.28437	0.582791	6.38566	0.611556	6.52906	0.420456	0.980112	0.123976	3.47411	1.58303	0.322736	0.987635	0.293048	2.4588	0.734487	1.15989	3.57141	1.55851	3.49079
			6.19127	2.58222	1.30216	2.00441	17.6642	7.63717	3.07185	9.93939	1.62288	7.06026	8.86242	2.90603	0.686138	0.336974	14.3308	0.403569	2.41184	1.40285	2.80702	3.56978	0.204517	1.30306	2.04396	2.47235	0.118385	0.0784515	2.03812	2.98623	2.40481	2.01454	2.57437	7.69795	5.67184	0.761148	0.255104	2.26019	2.85067	1.31414	0.861793	0.0100086	1.96233	2.76986	2.79613	2.08348	0.313365	2.47118	2.8669
			7.20141	0.869958	3.73916	1.73104	7.71198	0.838697	0.92462	10.3389	1.55627	4.52181	2.25529	24.2183	0.196801	0.343211	8.10124	1.96171	0.670408	2.27851	1.77983	0.0526866	0.511148	8.16867	4.42538	1.10753	0.269747	0.525666	2.36098	2.19223	0.590197	1.12915	0.28219	1.02729	3.97452	0.331096	0.906604	4.98694	2.42524	1.79834	0.636872	0.532066	0.241112	3.7741	3.93556	1.95319	0.0942844	1.18536	0.169061
			12.6711	0.472979	0.880468	1.34659	4.38067	2.58057	1.50764	1.72876	2.44446	8.29294	0.740856	12.9181	1.34371	3.96071	2.39345	0.603718	0.0606319	1.0453	1.72114	0.423487	1.50659	8.3213	1.59996	0.907429	0.0396932	0.132515	4.13098	1.07096	1.26259	3.39335	0.603721	0.350106	0.791388	1.00993	14.7466	2.08701	1.10437	4.20847	0.20441	1.27012	0.912913	2.5483	0.194193	0.278765	0.482318	0.237328	1.19168
			10.3491	7.37635	2.91592	2.32397	6.47368	14.1917	0.836697	3.78437	16.3363	16.4449	5.97324	65.9696	0.315626	14.4443	14.2969	6.40116	0.382608	0.3268	0.879397	1.81881	1.75266	18.7069	1.31918	3.54642	1.90207	1.57123	2.05657	1.71512	1.34703	0.693732	0.309617	2.92795	0.166567	0.26186	2.69701	1.19188	1.20731	0.596086	0.526202	1.29964	0.497476	0.608851	0.172715	0.661775	1.27432	0.185644	0.0885694
			11.5583	1.35611	2.95957	3.93086	2.4856	1.70697	3.51825	8.44364	4.79461	2.75009	3.00164	84.8039	0.226051	0.924649	14.9878	0.341459	1.00502	1.1844	0.415182	0.805495	6.02355	6.28926	1.13809	1.41867	0.453149	1.65479	0.451778	1.20778	0.246692	0.401323	4.9622	0.248375	0.208826	2.99982	3.43317	4.06349	0.59507	3.91456	0.173364	0.186327	0.313028	3.0681	1.03847	0.257495	1.18695	3.54972	0.889662
			9.53333	3.49015	2.92019	1.52778	3.7963	3.70048	2.24279	26.8092	0.207674	2.3629	12.3761	19.9654	6.10725	8.88885	3.06507	0.333458	2.66547	5.98471	6.9169	2.37604	0.903009	0.0744042	1.7702	3.10353	1.38299	0.270144	0.104225	4.98181	0.891032	2.61173	4.59135	6.1849	3.24835	8.16852	3.33226	7.20612	1.90549	9.55787	0.3556	0.121905	3.18583	2.93926	1.97947	0.622601	0.0785062	5.70856	0.104539
			16.3074	3.45426	0.996653	2.30135	1.01323	0.0366183	0.350613	15.2773	2.93752	5.28482	4.77316	28.1674	10.2215	1.8234	0.687242	1.07362	1.55447	5.03483	2.5279	1.69559	1.29869	10.6621	4.56759	1.14476	0.0575854	0.484515	0.287287	1.78197	1.18733	1.49362	4.71853	4.75123	4.62999	1.62336	7.41735	7.36386	2.22695	11.6467	0.504991	1.92857	2.34788	2.12953	4.05643	0.74445	2.61089	1.2528	0.768972
			7.42089	7.70618	3.0588	6.60345	0.638656	2.16905	1.0516	5.3274	0.112119	2.53473	11.4421	30.8901	0.537345	2.228	3.71195	0.360799	0.797217	6.26189	1.03586	0.258045	0.455093	4.66199	2.6744	3.56846	0.155518	0.535409	1.45673	4.04435	0.853193	1.87334	3.60791	2.03916	2.61548	1.11442	2.26107	2.13967	7.69774	3.26446	0.406452	8.29345	7.10464	4.57987	3.91063	4.21132	1.68813	3.23456	0.783212
			8.93501	5.76584	6.29854	0.489551	1.76718	0.0967206	0.97093	9.64483	1.1409	2.68356	6.95639	12.2369	0.386306	2.94023	4.27219	1.2235	1.45546	1.37602	1.91154	0.972685	1.66314	4.74514	4.49642	0.829888	0.000188804	0.37372	2.16996	2.20976	0.54041	1.60176	0.565438	2.08137	7.775	2.90301	4.89008	5.63252	9.05879	2.30273	0.853363	0.752654	3.06502	5.20591	4.88467	3.12413	0.406527	7.94759	0.0450375
			3.89986	7.1903	2.78121	5.16041	0.311775	3.83718	1.1385	6.96758	2.4007	0.0874385	20.8479	12.2448	3.75267	8.16242	4.06812	0.0958969	0.351068	3.06687	1.66399	4.56301	2.19814	1.07579	3.86498	0.398815	0.0981591	1.13577	0.122062	0.619696	0.482056	1.41472	0.0142292	0.170078	2.73872	0.258115	1.77343	1.88331	2.25999	0.657109	0.560919	2.04481	2.59637	0.200987	0.436315	2.60721	1.9153	1.76773	3.1646
			5.68741	13.6019	7.62205	2.70973	0.479381	2.45376	2.87769	2.80835	6.02192	0.0581592	26.7832	42.734	7.15469	13.4016	29.2753	0.571479	0.423764	3.64511	0.405036	1.6057	2.44066	4.51372	0.485667	0.711305	1.08225	0.376227	1.9915	0.781581	0.302184	3.08164	0.506489	0.360652	3.41847	0.248732	1.35725	0.888422	1.36798	0.218127	0.675193	4.13047	0.114716	2.19118	1.50194	0.242821	0.197433	1.91915	0.870129
			4.70455	8.88376	2.96627	0.312372	2.47278	0.915317	13.5507	0.962253	3.77222	0.18308	17.9944	35.5082	2.71196	4.66464	12.1953	5.59151	1.11098	1.83941	0.338872	3.0266	3.73952	1.99722	0.33304	2.45391	0.420649	0.740084	0.751891	1.27994	0.25703	6.81984	2.39371	6.7324	5.91751	0.224964	0.0845771	1.48376	0.473624	1.28432	2.68777	0.909245	1.66436	0.908853	0.987619	1.39138	0.1043	0.692801	2.36935
			16.9736	9.99578	3.09699	2.39578	10.4373	5.32304	3.19264	7.51593	17.0205	8.29026	1.63408	29.683	0.114255	11.8979	14.2287	3.69383	1.36292	7.75423	1.02758	0.232235	2.48962	0.621532	0.0260778	2.07571	0.514512	1.63716	3.46878	2.95753	0.695854	1.84519	0.541452	0.211275	0.634779	1.84121	4.35941	1.45629	0.997813	0.0818501	1.94211	2.54794	12.3184	1.89442	0.798591	4.16574	1.37314	1.22321	3.82876
			20.9213	1.17119	3.5257	3.28345	2.86559	9.7435	4.72794	3.35961	8.36807	4.2949	3.19814	39.1372	2.19826	22.2002	24.0723	5.79738	1.30029	3.81152	2.91179	0.909344	4.04225	12.5311	1.6952	2.75678	3.04597	3.02018	0.199289	1.91663	0.695002	1.91315	0.984935	2.93392	4.87819	2.31961	3.34345	2.17095	3.02112	0.10483	0.881101	2.33797	9.43876	1.01103	0.454988	2.09578	0.357968	9.06733	0.514628
		delta(t)=6
		9.66553	12.6485	8.36857	3.83256	3.43664	14.7218	22.8734	10.4629	21.1416	5.49115	4.29542	11.3359	26.9938	2.76338	55.0864	68.4905	5.99098	0.221173	0.081076	0.709984	1.81317	0.747217	5.22737	1.94964	0.642381	0.685534	0.690317	0.234613	2.46059	0.182022	3.445	2.23135	0.808527	11.4189	0.41487	0.444142	0.392222	1.73104	1.1257	1.51517	0.641644	0.670351	1.19651	0.363779	0.951671	1.07564	0.354109	1.30886
		0.175234	10.8249	1.89474	0.315382	1.31054	24.0308	9.31832	5.39771	12.2892	1.57979	3.69004	13.151	5.14443	2.00242	0.690067	21.123	5.64237	2.0929	1.41328	0.0492136	2.66346	0.304789	2.59456	5.0356	0.809414	0.0373667	0.734051	1.36258	3.14954	2.7068	0.831167	2.79622	4.03835	5.21626	1.17865	1.25917	2.26781	4.53997	1.29955	0.212355	1.10031	0.768882	2.84804	0.945437	0.676588	0.886842	4.52277	5.80199
			4.52282	1.34734	1.666	0.449094	12.5251	2.89785	0.819558	13.7611	5.84397	2.1455	6.03081	8.81743	1.67603	0.896258	15.1141	0.66398	0.895786	3.55501	2.02267	2.75707	0.135325	3.87316	3.97404	0.584958	0.54698	0.0985265	4.26943	3.26613	0.932248	0.538967	1.94781	1.9399	4.51831	0.509976	0.308704	2.91186	2.5964	0.466435	0.738539	0.431813	0.659195	2.01229	2.99919	1.94556	0.290803	0.371947	0.558702
			20.192	1.27478	1.64197	1.00466	9.41735	3.98659	1.85397	14.2878	4.88431	0.389194	0.341362	15.6843	1.97401	2.12164	8.31099	0.513805	0.195957	0.628462	0.520346	0.0981139	2.10301	7.29732	4.06452	1.49698	0.0149314	0.0153871	3.37604	4.48217	1.00891	1.00864	0.617804	1.28758	3.16952	0.742731	9.85674	3.03877	2.32847	1.04577	0.385661	0.637472	0.314923	2.77871	1.1534	0.540745	0.11267	1.88364	1.23724
			14.745	5.56241	0.592263	0.72873	6.65779	1.82591	1.75041	9.05745	4.97316	3.94128	2.12607	36.018	0.102427	4.3259	8.42374	2.18727	0.0433762	0.0893063	0.933544	0.281637	0.489069	13.1563	2.40987	1.54697	1.40236	0.217517	2.7761	0.224622	1.37753	2.37444	1.10618	0.424804	0.065389	0.419194	6.29076	1.77718	0.618752	3.3904	0.237097	3.14915	1.8619	3.75842	0.0378324	0.318128	0.160105	0.455556	0.248687
			6.55585	2.46984	1.97306	2.3078	1.18711	5.14441	0.125679	3.19175	3.3395	4.9161	1.06432	66.9827	0.932345	5.42985	9.91407	2.39035	0.517926	1.35539	3.38793	3.08481	5.70851	9.17681	1.72154	2.78519	1.08304	2.69615	1.2409	1.13613	0.0764618	1.0248	2.68638	1.43955	0.250079	0.511941	2.55611	1.31933	0.537646	1.80174	0.131791	0.0584173	0.00171763	2.83175	1.34666	0.346604	0.676359	2.07649	0.766366
			16.9784	0.692948	4.68725	4.20797	1.93491	7.05091	3.0934	23.8768	3.53748	5.50322	5.60701	50.6858	2.51589	1.05499	3.82141	1.73526	1.51263	3.77157	1.59642	0.432844	3.66805	3.62862	2.92879	1.50384	1.15963	1.04556	0.0686858	2.28027	0.904985	1.83005	7.89794	1.67176	1.10901	5.85671	3.82774	6.27575	0.974922	7.24551	0.425039	0.0601151	1.53359	3.078	0.447568	1.78151	1.4945	2.32946	0.157735
			14.4653	3.60173	0.618191	4.05984	2.36285	2.53187	0.858531	19.1938	2.8681	3.03678	13.6135	31.4434	7.88743	2.30377	2.38914	1.04326	3.15847	2.71134	3.63934	4.82933	1.24663	0.659925	2.29577	4.25687	0.0561069	0.391937	0.112031	4.15081	0.777194	4.79424	7.69703	6.01315	5.524	5.91365	5.70009	10.0383	6.22386	14.298	0.310124	4.18974	1.68403	2.93347	3.84881	0.838142	1.29751	4.55341	0.00741736
			23.803	10.3328	1.74638	6.8713	0.759651	0.607358	1.95471	8.16598	2.01835	5.54952	15.5657	60.3195	5.30401	5.42063	10.2518	2.12127	1.32044	8.77137	3.80279	0.31313	0.950616	19.9605	5.80898	3.90695	0.0195088	1.45812	0.625455	1.13203	1.21445	1.12635	2.45022	1.72469	4.97012	1.9902	18.0829	5.64338	2.73797	8.40237	0.406123	5.14386	6.95549	6.48027	7.8813	1.94151	2.34208	1.64586	0.37872
			11.0043	15.0214	9.09767	0.215514	1.88401	3.15051	1.25354	17.8892	1.40231	5.89139	15.2065	36.1122	1.54562	0.699755	5.85723	0.063665	1.44743	4.49497	0.611544	0.898548	1.25541	12.3753	4.62306	1.07013	1.02269	0.506237	0.496572	2.8104	1.22256	2.39166	0.890661	1.48324	7.03249	1.76119	0.385713	3.45423	11.281	0.958873	0.0642924	4.09081	3.59681	5.76037	5.53629	2.02514	2.31673	9.53547	0.240925
			6.72689	7.81973	4.93621	2.01655	2.73902	1.26127	2.40939	9.43941	1.02404	2.66271	19.0281	7.41572	0.56724	2.27201	2.90074	0.742415	0.242016	1.3204	2.33288	2.4597	1.26692	1.76615	1.64615	1.30631	0.799589	0.721902	0.986936	1.82538	0.163061	1.27116	1.26299	1.33623	2.78158	2.06582	6.14978	6.70669	7.04655	2.41638	1.31773	0.316102	5.53663	1.59606	2.50033	3.63887	1.11108	0.434941	1.54049
			9.4463	10.8804	7.43416	6.10124	0.230239	3.80878	1.75984	3.55523	3.22555	1.21394	31.5519	33.9337	6.23043	11.1746	13.9318	0.461823	0.404362	1.06325	0.133168	2.21779	2.00259	1.59508	3.32571	0.448647	0.240461	0.738923	0.805369	0.0608333	0.732102	3.35507	0.322945	2.12359	4.1442	0.451006	1.33111	2.0871	0.521248	0.57727	0.00875491	2.97323	0.418655	2.13319	1.04247	1.60979	0.403429	2.25496	0.0402779
			4.58474	9.37461	2.20221	1.3684	1.63268	2.01184	9.59437	2.59571	5.05075	0.0757214	21.0701	46.3915	1.66869	5.92746	14.2214	2.44818	1.44003	7.9172	0.848949	1.53321	3.64392	3.33146	0.441004	1.22271	0.133701	0.716352	0.922746	1.14889	0.221237	2.28122	2.31702	0.103394	6.14435	0.806254	0.157186	0.635836	3.38476	0.0565987	2.52135	3.82825	0.136504	1.47565	1.40585	1.04831	0.560758	0.96212	3.46458
			14.5344	15.0604	4.39891	0.0889178	9.42682	2.08643	5.97865	1.38294	11.7895	4.79902	6.34438	33.3433	1.77553	23.9535	19.3516	9.77126	1.87528	2.49503	0.645252	3.26707	2.87504	2.33329	0.101008	0.771999	0.438564	1.45044	1.83688	1.5949	1.01874	5.1008	1.72397	0.3016	0.284885	0.963253	0.82734	2.66769	0.705984	0.770049	2.45863	2.2846	5.39738	3.1634	0.322612	2.7873	0.75012	0.757046	1.83923
			20.554	4.16996	0.0254135	2.22611	1.49295	7.92666	6.95355	6.91153	9.25207	15.0204	1.9187	48.3301	0.809161	19.9684	13.86	4.36376	1.43072	8.5317	3.59115	0.466428	2.4613	3.54458	0.638033	3.1112	1.48942	2.27878	3.20041	1.62081	0.662957	2.37689	0.633623	1.76639	0.284	2.10699	7.85479	0.635658	1.4001	2.25286	1.07435	4.77655	15.7956	0.555287	0.279659	7.03972	0.161001	2.96145	1.24797
		delta(t)=7
		10.9304	13.1462	4.13487	2.692	0.805608	18.9656	15.2383	10.3403	24.2016	10.1598	2.23938	10.4633	18.8642	6.72215	61.3142	38.8237	3.14552	2.15312	0.210928	0.499149	2.33524	1.16736	3.37294	3.31984	2.1005	0.55941	0.284364	0.352934	1.82143	1.25082	4.48864	0.446737	4.61181	12.631	0.84766	0.496684	2.12677	2.78533	2.02178	1.25558	0.501716	1.19652	1.22937	0.35854	0.453814	0.0219238	0.554634	2.69206
		0.205212	8.61036	1.80714	0.0740008	0.263359	18.1586	6.38073	1.65987	16.7888	6.96779	0.376431	11.3935	6.76615	3.93208	0.53855	25.3373	3.65839	0.682266	1.79878	0.347402	2.27487	0.417451	7.04806	6.42608	0.246371	0.399739	0.209909	2.40869	5.05351	1.68372	2.60693	1.89946	0.382487	4.37481	0.319552	2.14762	5.44658	4.46477	0.823874	0.0924389	0.344787	0.195483	1.9737	1.03481	0.520663	2.56066	1.67634	2.32119
			14.6691	2.68075	1.03027	0.0504723	11.6851	7.77584	1.91273	18.2545	11.3507	0.832018	1.84827	7.36491	0.788456	3.01656	14.3807	0.299432	0.44742	6.7411	0.159153	2.54847	1.10002	2.61034	1.80132	1.0431	0.256456	0.0980382	4.47017	7.68248	2.12312	1.29629	3.14172	2.2661	4.24624	0.739238	7.5415	0.562238	1.62933	0.421648	0.544733	0.664454	1.0033	1.39506	0.864091	0.559007	0.0830958	0.904464	3.19748
			23.0814	9.03957	0.736689	0.661272	9.26324	1.54968	1.92149	29.9746	8.10756	0.138869	3.66419	37.3012	0.728791	0.359061	13.3292	2.49655	0.235953	0.405453	0.138216	0.224441	0.82548	11.373	5.29498	1.29765	1.09944	0.176923	2.47931	2.20995	1.08401	0.592149	1.1105	2.47691	1.51714	0.473956	3.34081	2.965	1.56576	1.96501	0.286019	2.48694	0.932138	3.7331	1.22043	0.612696	0.954168	0.78713	0.456258
			18.3052	3.07507	0.581014	0.279087	1.39198	3.93102	5.09897	9.46851	2.13962	0.0117778	0.40493	32.2683	3.28257	0.362209	1.3608	0.285748	0.488198	0.928714	3.67311	0.107293	2.45673	5.16202	3.61526	2.16143	0.733864	0.756445	2.84833	3.43197	1.29437	3.12823	0.999761	0.262447	0.236865	2.1702	8.93519	4.77925	0.642668	6.27024	0.138688	0.738086	1.51462	6.26681	1.40465	0.0718192	0.156994	2.75128	0.947437
			10.7331	1.57477	1.48063	2.37875	1.65686	14.1577	0.493877	18.41	1.80523	7.94148	2.72266	36.4232	1.82931	5.36148	1.36498	2.66711	0.77109	4.13108	6.5871	0.472101	3.77816	6.57792	4.23249	3.65327	1.95628	1.16729	0.665153	1.44034	1.72422	2.1276	2.16517	1.06432	0.0100367	1.97342	3.6755	2.69219	1.12644	5.18129	0.844474	0.0361804	0.811303	2.84756	0.581511	0.843656	0.749505	0.992818	0.317549
			24.2768	0.657671	1.36173	7.32198	0.869016	8.91962	2.13575	17.6265	9.32696	5.91557	6.37354	69.934	2.98775	1.78505	7.17467	3.22457	1.37365	1.92915	1.11221	1.50302	5.51075	4.03651	3.39533	2.11204	0.0261013	1.24476	0.093556	1.63518	0.916622	3.94299	12.6986	2.81052	2.5067	4.0659	6.3467	7.38437	3.02256	11.1697	0.309465	3.61453	2.4916	2.90765	2.3244	2.02738	3.5385	1.71161	0.312674
			21.8552	11.4279	1.10542	6.71259	2.22882	5.32298	5.58592	12.2209	6.98791	5.22753	29.6214	73.0633	4.13521	7.38168	25.723	0.388334	3.1113	6.91085	5.16884	1.23759	0.844718	2.5349	3.04002	8.63812	0.233328	1.38259	0.936936	2.94987	1.00099	2.06212	4.59239	3.88805	5.52081	7.58303	16.1821	6.73948	7.09527	10.8391	0.360352	8.61056	3.42718	7.84617	7.5487	2.07623	0.708202	5.1669	0.605526
			30.0893	19.2017	9.56769	0.818738	1.35521	1.12423	2.4781	22.9621	4.07979	0.723066	20.2723	61.6673	3.35817	2.47959	11.4511	0.936579	1.83627	4.72927	2.96994	0.97034	2.10713	39.6912	8.58582	1.06425	0.745907	1.01492	0.418275	0.59458	1.5923	2.81682	0.556575	1.26934	9.72107	3.01236	9.37323	6.88914	4.069	3.8765	0.13462	2.2126	3.32215	7.85566	10.5126	1.43683	3.14344	6.71868	0.387956
			9.12896	18.5024	7.24249	1.75582	1.85891	0.6533	2.73118	18.5124	1.07663	6.40899	30.8239	25.3911	2.09392	0.278053	4.56537	0.0315349	0.234934	3.26256	0.794938	2.36258	2.03526	4.36411	1.58433	0.413253	0.622762	0.242491	0.0724976	0.687141	0.211774	1.93542	1.30265	0.858153	4.39074	0.953931	1.14228	4.21007	9.02247	1.13135	0.436245	3.09796	4.87236	2.35599	2.59894	2.94785	3.0372	0.669261	2.61946
			13.1331	13.8112	10.162	2.79143	3.49816	0.658061	2.22794	7.12853	0.32081	1.73757	26.2492	16.0769	1.10914	3.89617	7.20137	2.71214	0.684731	0.2793	1.8231	0.854249	1.03453	2.06568	1.3014	2.57045	1.20194	0.746882	2.48308	2.41806	0.652311	2.87487	0.752483	2.71748	4.91376	2.926	4.46303	7.62195	3.56041	2.91787	0.358508	0.668932	1.86113	4.13015	2.08274	2.3948	0.271953	1.64521	0.193497
			6.83102	6.89131	1.71881	2.88523	1.14906	1.34866	8.40055	3.08565	2.80307	1.03083	24.2651	41.5178	2.18359	5.00777	6.98019	4.15985	1.12416	3.7515	0.0258816	1.32385	4.55441	0.943838	3.25966	0.705552	0.0387012	1.83535	0.252815	0.0645016	2.52556	2.9528	0.279946	4.12397	6.32702	0.053839	0.287437	0.110326	1.59508	1.324	0.701464	2.72801	1.14267	1.43209	0.708909	0.0750057	0.901949	1.99386	2.18096
			13.8485	14.5267	9.65362	0.470865	7.53038	10.7331	2.40965	0.306608	4.99238	4.36295	8.35303	37.4906	1.41221	18.7007	13.8661	5.22857	1.76449	7.74402	0.879645	1.61349	1.37887	2.87893	0.330342	0.175308	1.9396	1.37583	2.04574	0.851106	0.836581	2.25311	1.97297	3.00984	0.0241577	1.98046	0.753282	1.16503	0.544573	0.0788727	2.19853	7.48874	1.96544	4.473	0.373952	2.27952	0.503617	1.2495	2.812
			16.7566	8.3298	0.258442	1.8839	0.816177	4.3222	6.29364	0.791268	4.2504	11.741	2.38253	33.4611	3.58787	23.7637	11.3599	7.37814	2.47322	3.46909	2.67243	4.02851	3.14065	1.21914	0.181182	2.49114	1.63437	1.75232	2.60139	0.594211	0.918616	4.20071	2.04331	0.756809	0.270134	1.01725	1.36512	2.15044	1.03375	4.36546	2.22857	2.67385	7.59893	0.387517	0.756191	4.66595	0.446489	2.21662	0.333104
		delta(t)=8
		12.2417	10.7655	3.26117	1.93461	0.0636323	13.7254	11.2212	10.4083	31.5567	24.2705	4.68934	11.8	24.1066	9.09433	66.7932	47.0695	1.8976	0.715659	1.07258	0.214797	2.48298	1.29732	14.6001	4.83227	0.340098	1.39648	0.967257	1.37199	2.66673	0.292689	3.67885	0.606575	1.31149	10.8839	2.09508	2.85295	3.92836	2.42391	0.962793	0.958997	0.852924	0.608546	0.720612	0.431543	0.324257	0.557848	0.841428	0.549394
		0.247957	21.526	3.72392	2.35899	0.104524	12.9784	12.1482	2.99043	21.6755	12.5423	2.98029	5.22943	23.15	1.72696	1.88236	25.1265	5.35071	0.392155	1.08997	2.25554	2.05696	1.82829	5.65355	4.86873	0.600787	0.0849719	1.15953	3.15442	8.12329	2.39206	2.25257	3.11105	0.546108	5.53173	0.407917	13.2547	2.42931	2.50274	2.45501	0.0160747	2.25045	0.0630019	1.06726	0.294863	0.0616685	1.82925	2.10283	6.30586
			17.1628	4.68566	0.189007	0.103568	13.6529	3.52302	2.1798	36.0401	15.9059	0.742312	7.07886	27.5149	0.00152526	0.62184	18.7848	0.815648	0.474853	2.90968	0.843736	2.46663	0.30016	7.50362	2.47369	0.273963	2.30657	0.0786176	2.10945	4.74209	2.70564	1.37053	3.63778	3.78799	2.64867	0.696132	2.65149	1.38779	1.07197	0.611769	1.73046	2.33471	1.30599	2.18883	0.430726	0.805407	0.782469	0.473948	1.24019
			28.1326	7.42517	0.206546	1.27737	5.29683	6.3894	6.13774	30.6282	1.46031	4.93667	2.22556	25.9085	4.27257	5.16796	2.10712	0.354157	0.0101177	0.259859	0.563745	0.581047	3.9051	4.04747	6.1204	3.43826	0.558545	0.432531	2.12399	6.40606	1.08707	0.608283	0.944721	2.24416	2.54373	1.7925	5.29669	5.77566	0.596554	0.493507	0.437462	0.446242	0.947946	4.3196	0.0155637	1.00782	0.336375	1.02989	0.00125124
			24.0437	1.53198	0.0622646	0.449407	1.8299	7.22878	6.7379	30.5759	3.90693	0.96852	0.721306	12.8037	3.89286	0.903485	0.81828	1.16144	0.96597	3.17749	6.77675	1.73447	1.97587	4.197	4.78137	2.65919	1.4463	0.187414	1.54466	6.33179	0.684232	4.23533	3.53195	2.2208	0.0509565	4.58598	10.0097	7.41505	0.0445128	12.5799	1.15485	0.303834	2.57745	6.34643	0.656462	0.860032	0.0499089	1.77366	0.60322
			16.88	2.69019	3.78849	4.77239	3.05038	8.41888	0.508816	11.5994	7.15844	8.21747	3.33252	53.0363	2.62711	8.12166	4.61515	6.13114	0.593122	1.68717	3.33038	0.214842	5.04966	5.92525	4.7238	5.57581	0.282034	1.40679	0.7464	0.801056	1.66462	5.15144	6.13226	1.54206	0.41141	0.997075	5.75571	3.71453	2.59836	9.70154	0.74326	2.9447	1.10666	2.5808	1.72075	0.989362	1.81416	0.747031	0.471754
			34.3139	5.49363	1.64405	7.29146	1.24659	13.6876	8.2959	13.7353	14.0878	9.79663	18.3032	135.43	0.54249	12.9943	32.2467	1.03669	0.631156	4.68558	1.81612	0.0692163	4.712	10.6428	3.87812	5.58192	0.166683	2.77943	0.816574	0.926657	0.906985	1.38522	8.70199	0.774755	2.26866	5.03503	17.2616	4.18553	3.63788	8.20443	0.458499	7.80319	7.32065	7.77653	4.68001	3.65579	3.31346	2.4072	0.0283346
			27.8496	20.1428	7.96747	2.89531	3.35321	6.83259	5.1196	29.0224	6.34893	0.894917	35.9732	81.1294	1.6013	3.86364	21.7242	0.138796	3.89104	2.84682	4.16049	2.33661	1.90364	11.0801	5.1067	4.13192	1.35199	1.22777	1.70774	2.12351	1.39642	0.863317	1.98718	2.35412	9.52542	9.11268	8.66996	9.67071	9.84417	5.86998	0.220248	4.5567	1.92614	9.33105	10.071	2.01799	1.25346	12.8947	0.14899
			21.5195	23.0896	8.76163	3.20645	2.56908	1.51182	4.53235	23.6406	3.38299	3.16444	33.7383	50.1702	3.58208	2.03012	10.0968	0.486019	0.4975	0.901727	1.9802	2.47733	1.34211	20.8391	4.22176	0.878551	0.147731	1.19907	0.0882768	2.05922	0.51169	2.18269	0.608558	0.704487	7.31978	2.10048	8.7388	8.55168	2.42017	4.58389	0.670586	2.0582	3.99072	3.36936	6.35453	1.23553	4.04309	0.214116	1.96735
			16.2836	24.3658	12.357	2.47932	1.24896	0.655708	2.64419	12.94	0.459268	4.63557	41.2767	43.371	3.34339	1.08757	13.4299	0.463966	0.646997	2.1474	1.16752	0.888338	1.76934	5.28378	1.25811	1.50861	0.584083	0.441693	0.636516	1.59822	0.597282	3.94627	1.04428	1.47822	5.6354	1.25059	0.26693	5.11614	4.97684	1.43545	0.0115426	3.38889	1.67199	4.02514	2.8558	1.70909	0.778983	0.991607	0.862889
			13.6308	8.82281	3.32354	1.6658	5.64698	1.81646	10.4463	6.95572	4.11613	1.06105	22.6244	15.8827	0.189865	6.96743	0.481415	8.46804	0.812142	2.07683	1.29689	0.386024	1.42281	1.46745	1.26226	2.34844	0.174833	1.39022	1.12677	1.33157	0.712482	2.65367	2.77294	2.65717	7.67372	1.12652	1.80218	1.57876	5.67175	3.32533	0.0323911	0.537012	3.22345	3.51681	2.68236	0.277088	0.385841	0.225906	3.10831
			16.6183	12.5411	6.30146	0.75957	6.36261	4.69265	2.15662	7.76301	6.5986	1.8819	9.84831	46.3861	0.19086	19.2103	21.6839	6.77216	1.08064	3.63553	0.045126	1.11532	3.11126	0.870879	4.43414	0.0247202	0.691549	2.94055	1.24512	0.53753	3.26177	0.895597	0.299036	1.74237	0.379305	0.504059	1.98104	0.27798	0.0804515	1.97582	0.555529	5.90967	3.51973	4.38677	0.190234	2.20902	0.631444	2.07174	1.88282
			14.8586	8.35154	2.16417	1.02121	0.902263	4.82799	1.30125	0.00129875	0.485332	10.2421	3.70148	30.5181	3.00431	14.1108	6.70848	4.48352	2.58385	7.566	1.74783	2.12588	2.17414	0.0474536	0.049715	1.39195	2.8473	1.606	2.92194	0.382087	0.773695	3.08396	1.67453	5.41333	0.172346	1.76722	0.351208	2.40094	0.493799	1.22084	1.39891	4.49499	3.43248	0.896117	1.2946	3.94436	0.0668667	2.91431	0.802431
		delta(t)=9
		13.7393	26.1234	6.02162	1.75538	0.314538	9.84182	18.8318	13.576	36.9348	33.0082	18.8872	8.55995	50.5376	2.6059	82.2577	46.7924	2.92206	0.429697	2.34042	0.34	2.22594	3.55599	7.24406	3.13848	0.69169	0.744341	0.617995	1.59461	5.97646	1.05367	4.86775	1.0896	1.61914	10.3072	3.5859	8.02074	1.21884	1.6592	0.0367993	0.633372	2.01539	0.826579	0.20416	0.134194	0.0503586	0.266666	0.1489	3.02981
		0.30689	24.6657	12.0775	1.82631	0.000215143	17.9979	8.42154	3.14837	41.6009	17.1639	1.48783	12.0062	48.7664	0.582161	0.730882	30.5782	3.20924	0.399755	0.0575452	1.45148	1.91512	0.617753	9.72715	6.20737	0.219772	1.72162	0.660412	1.92226	4.95199	2.17393	1.5026	3.46389	1.38871	5.01823	0.473866	4.87371	3.13011	2.01829	2.4614	0.580701	1.86756	0.0252119	1.48647	0.0188042	0.388221	0.211963	0.674947	3.33826
			21.9495	7.3851	0.0435973	2.6096	6.31477	10.5658	5.80923	36.1898	3.92674	5.45594	7.10535	31.5668	2.28422	9.78114	5.85892	0.691087	0.328291	4.38923	0.165798	4.5252	2.55563	2.63687	4.56505	1.76346	1.1282	0.470224	3.82437	7.6196	1.82741	0.729767	0.738181	3.67689	3.89733	1.77174	3.50501	1.08922	0.796886	1.27891	0.676693	0.374929	0.159592	3.31566	0.478727	1.14045	0.387909	1.48487	0.897855
			35.0845	5.21495	0.289722	0.401595	5.34261	9.46272	8.30457	61.8436	2.01605	2.44532	2.79133	10.9469	6.4023	6.91374	9.89956	0.832481	0.124426	0.96864	1.62013	0.177101	2.2927	3.45897	9.31074	3.60426	1.14117	0.00819705	1.1246	8.56944	0.503599	1.04062	3.45227	0.19956	1.82825	4.12763	6.05084	8.49189	0.208472	3.59257	1.55593	0.165523	2.40898	4.40623	0.251107	4.40047	0.564631	0.244586	1.34392
			30.037	2.08083	1.63352	0.680725	3.28767	0.275566	1.49028	21.8488	3.50806	1.38805	1.36819	23.1891	5.36452	0.474443	0.0382493	2.90339	1.05168	2.28487	3.80448	3.9342	1.8641	2.61346	4.92676	3.98822	0.128436	0.288065	1.75972	5.56287	0.803961	9.02171	5.68417	3.63525	0.552507	3.06489	13.7988	9.42437	2.99347	19.2623	1.14077	4.82125	4.85669	4.95111	1.24026	1.13425	0.507201	1.18839	0.846934
			25.6041	6.85284	3.7656	5.35998	2.91258	14.3208	1.89945	4.85299	12.7242	12.7872	13.0146	111.181	0.558962	4.43347	19.4084	1.20122	0.14743	4.7399	4.79911	1.03507	4.12154	13.2026	5.1198	8.9644	0.601941	2.71416	0.189317	0.252069	1.78624	1.76861	4.19933	0.197564	0.91621	1.57013	15.6804	1.67064	3.16666	6.59841	0.827371	6.81754	4.7771	7.19275	4.29617	2.18288	2.10478	1.53542	0.00526974
			41.5058	11.614	8.93985	6.95607	2.81951	16.073	7.53774	29.431	14.7702	5.49694	23.3718	157.852	2.1524	8.80119	34.5628	1.38067	0.668684	1.70788	1.2999	0.454163	6.89713	27.4266	6.03507	1.98919	1.12424	2.32598	1.89235	0.47634	1.22174	0.641935	4.29501	0.342129	6.0249	6.50445	9.46	7.25883	5.58564	4.29038	0.336093	3.93745	3.52127	9.28752	6.08497	3.96164	4.25199	8.03602	0.0824347
			19.0414	24.1452	7.33236	6.50233	5.10256	4.12123	6.37099	29.9302	5.75935	0.898778	52.3641	65.0019	1.65348	3.18448	21.0975	0.0247333	1.74768	0.0756755	3.27481	4.23281	1.04551	2.64955	1.88225	1.69495	0.654593	0.608506	0.674881	3.12752	0.296968	0.734868	1.80694	1.94307	8.15225	7.04533	9.13021	10.2659	7.31962	6.62495	0.864007	4.06654	6.04272	4.06423	5.98409	1.53861	2.13136	2.03539	2.32155
			33.0048	30.3428	17.285	4.16206	4.09424	0.813615	4.33206	17.315	2.84189	5.14179	47.9615	67.2066	0.76564	3.66945	23.3058	2.16248	1.1944	1.3046	4.37168	1.01351	1.10305	22.9294	3.67022	2.23108	0.15387	1.53267	0.635814	1.64689	0.42915	4.59901	0.59869	1.18869	8.77167	2.86891	9.05823	8.78569	1.53557	5.07267	0.0527336	3.23951	1.26379	5.86748	6.35917	0.609414	1.32481	0.235721	0.0677353
			17.067	18.2268	5.04847	1.83926	2.32127	0.11584	11.3663	12.123	1.86982	3.65138	35.2615	42.5411	0.940595	3.33337	3.69312	3.52395	0.827582	5.04211	0.603913	0.486955	3.08871	3.92859	1.23699	1.08244	0.594185	0.686237	0.0819831	0.901763	1.74387	3.63396	2.49744	1.52573	7.60228	0.161755	0.154044	0.520444	7.44681	1.88945	0.765456	3.36444	2.47421	3.61954	3.03041	0.119791	1.82601	0.66994	2.2105
			27.9892	17.604	8.11389	0.794494	15.0076	5.20286	4.89623	16.9017	21.1057	10.5521	10.7931	9.64131	1.27427	32.0626	10.5588	12.5792	0.264704	1.76971	0.66207	0.31486	0.599846	0.606411	2.09971	1.10283	2.05546	2.26063	1.39503	4.22479	2.01439	0.550062	3.13407	4.8358	0.33272	0.922541	1.46917	0.669573	2.04987	4.04555	0.0117431	2.28865	6.13056	6.5593	0.982134	2.64441	0.852148	0.510981	2.57692
			16.7543	6.42141	0.771678	0.365276	0.849492	0.481419	2.25818	6.20635	1.54454	5.59169	4.11691	51.033	0.412348	15.8573	14.8444	7.77094	1.83383	3.61453	1.19812	1.22686	3.64149	0.788876	2.2584	0.92027	1.4003	3.42875	1.4272	2.09466	1.65472	0.300939	0.0841251	4.7939	0.633206	0.814699	0.592407	1.68367	0.0125808	0.135985	1.48223	3.30726	4.5478	0.857518	0.675771	1.48185	0.206699	4.25726	0.523372
		delta(t)=10
		15.1069	29.4493	12.8545	2.5583	0.49761	13.7903	13.3061	14.549	67.4424	39.6398	12.8529	18.0224	86.3293	3.24966	65.7145	52.9155	1.64912	0.436167	0.460079	0.352247	1.99118	1.71552	8.10017	4.20161	0.114912	3.51459	1.10133	0.597832	3.31466	1.62621	4.43638	1.71694	2.75058	7.30684	2.28032	1.53032	2.02094	1.0684	0.349385	1.24191	3.62968	0.881153	0.15555	0.196541	0.342443	0.196227	0.563178	1.11569
		0.35876	30.5276	12.6104	2.67486	1.86233	7.65081	13.0265	7.99821	40.6831	4.16401	3.1148	13.3321	80.7039	3.06423	3.20521	13.1287	6.29996	0.482082	0.182463	4.56223	3.69036	3.06832	3.13992	8.06994	1.81445	0.859351	1.05775	2.12457	10.8852	2.54625	1.73105	0.523746	1.57786	6.20208	1.23649	8.03081	3.99	1.86477	3.16604	0.0463326	0.681244	0.458799	1.6351	1.38761	0.329265	0.71881	1.72182	3.10041
			27.9692	7.0943	0.407227	0.181643	6.91075	14.9607	7.51698	69.0084	2.96521	4.04282	7.54198	10.8581	2.71144	12.1359	17.622	0.363618	0.430807	8.69518	1.66923	3.42643	1.21017	0.83645	3.16182	1.35925	2.30768	0.12168	2.05944	8.20945	1.81743	0.373877	3.46551	0.254256	3.37098	4.15471	4.41596	2.2875	0.139726	4.33043	0.420133	0.112892	0.216505	3.38282	0.371049	4.29759	0.392225	0.683197	2.61531
			41.9907	5.65374	1.00293	0.04077	6.90472	0.55137	2.38786	49.9874	3.81407	2.54315	4.10245	19.8952	8.11404	1.40579	4.69777	2.67373	0.205989	3.26227	1.4426	1.17073	3.41597	1.81833	9.57395	4.41891	0.0796512	0.0168935	1.28462	6.92302	0.599423	3.37117	5.55168	3.3463	2.17683	2.6383	9.07613	10.0152	1.96664	8.52802	2.03013	4.46973	3.95818	2.97106	0.850655	5.09906	2.39438	0.282227	0.943665
			38.6811	9.21386	2.26925	2.02934	2.98657	1.89579	4.22656	12.3755	3.30819	3.09162	8.71858	65.6023	2.53687	5.22652	11.3523	0.473298	0.792397	4.4994	5.36558	1.08535	1.18821	7.4249	4.71424	7.91686	0.352318	1.18624	1.25598	4.32273	0.59483	3.93532	3.03639	1.35454	1.32542	3.79418	28.4957	5.90796	3.49874	14.8107	1.07237	9.29575	11.4893	9.11267	3.68558	2.54173	0.451385	1.72125	0.0460244
			31.7013	8.97286	2.95029	4.72938	2.32231	16.3631	1.29675	17.3395	12.2517	8.6933	17.3587	130.857	0.715176	5.40438	24.1563	3.06033	0.345595	1.60029	3.83002	0.816705	6.01234	31.7438	7.45616	5.69022	1.8738	2.89983	3.17743	0.079385	2.27506	0.224437	0.97917	0.594232	6.42013	2.38138	7.76258	3.56901	4.86479	2.35655	0.443641	3.2258	1.8161	8.66342	6.22445	3.02743	2.64934	5.80742	0.147257
			28.553	14.6968	8.63989	11.8027	3.56352	10.6534	8.64206	30.6962	13.6816	3.60006	37.3921	131.008	2.80162	11.6611	32.4845	0.796213	0.215569	0.4807	2.12848	1.59479	4.08606	11.7882	2.35916	1.20328	0.603486	1.748	0.802504	2.37203	0.367161	0.455138	4.63403	0.0852748	4.06827	4.93723	9.91132	6.75794	3.73822	4.76215	1.08059	3.44326	3.88134	4.3575	2.82086	3.28769	5.22185	0.318043	0.954526
			29.8883	30.6465	15.4525	7.84758	6.6457	3.70309	7.27043	22.5188	6.99671	3.10946	70.3592	90.4391	0.133481	5.06385	39.8045	0.435575	2.87867	0.420439	5.18987	1.79313	0.836602	3.43674	1.52354	4.50749	0.538792	1.20827	2.05141	3.41562	0.759475	1.71654	2.05591	5.55545	9.17953	7.11335	8.20831	12.4795	4.62022	7.26202	0.175861	5.17578	2.13864	7.31175	6.05727	0.928885	0.460221	1.66693	0.734729
			27.3294	23.2339	7.40151	3.14385	6.63534	0.687519	14.5798	16.3724	0.062617	3.64603	37.7715	61.9548	2.858	6.16372	10.1934	7.56408	0.974702	2.12329	3.23327	0.613413	1.09896	20.2969	3.62582	1.78818	0.254474	2.0492	0.199364	0.811639	2.42176	4.03214	1.42357	1.3646	10.776	1.03385	5.9281	2.61073	1.52574	6.08704	0.869058	2.91181	1.81343	5.38433	6.96128	0.100509	2.60767	0.364775	3.26017
			32.8063	26.086	11.5087	1.29007	9.00549	5.12378	5.26429	20.5592	15.7665	17.1984	18.3734	24.525	0.172464	23.378	10.5684	6.35028	0.313116	4.06852	0.431746	0.441718	1.39651	2.81783	2.24741	0.465024	0.58645	1.29657	0.437615	2.89242	2.778	1.08326	2.98887	3.54526	1.14639	0.155309	1.02201	0.0933471	3.15288	2.53792	0.586268	6.55531	4.54403	6.11084	1.25651	1.56653	0.379511	0.492491	1.68299
			29.32	9.54452	1.54698	1.25627	2.33961	7.90576	6.92711	16.2464	12.3356	13.7093	6.6888	12.2755	1.15429	36.9128	9.62894	12.3208	0.806496	1.58393	0.441978	0.470875	0.708847	2.80702	0.794998	3.39633	3.09135	2.49687	3.42926	7.30951	1.61235	0.0527397	2.18254	9.37001	0.69059	2.73793	0.201573	3.56728	1.61755	1.52628	2.27389	1.11216	6.8102	2.28025	2.39426	1.32193	0.0353704	0.471563	0.590417
		delta(t)=11
		16.2722	35.0569	15.4903	4.55663	3.77911	5.11278	19.9266	20.2152	56.2756	16.2978	4.63192	16.6178	125.442	2.22363	69.9552	29.8233	3.6687	0.527224	1.51716	1.60449	3.62692	5.3674	2.49395	6.06098	1.32891	2.22633	2.05896	1.12561	7.11314	0.84423	3.61014	1.06685	1.34241	9.39487	5.60947	4.73969	2.17577	0.691308	0.912571	0.77533	1.0605	0.0698414	0.518151	1.66216	0.21925	0.0228036	5.94679	1.02295
		0.416381	37.588	10.4059	3.49858	0.0381281	8.86706	20.7967	10.2755	74.2201	2.81976	3.17066	13.6287	43.5246	1.471	4.63168	27.9684	5.39509	0.705876	1.58194	8.07342	3.22278	2.25676	2.3656	8.9392	1.72951	1.75084	1.18783	0.974237	13.352	1.042	1.70184	2.82621	0.263343	6.8371	3.30335	8.65634	5.95623	0.774038	8.44426	0.473849	0.568549	2.35232	1.68743	0.680185	1.89144	0.453564	0.590897	5.12798
			33.9586	5.85294	0.187072	1.00296	9.3465	2.35249	1.87129	56.7148	8.08325	4.61787	9.74521	20.5538	3.92092	4.14604	10.3596	0.149401	0.260839	1.43881	0.150418	4.28541	2.24019	1.685	2.96142	1.09666	0.330623	0.185808	2.34221	6.20874	1.9937	0.6915	3.2634	4.21833	4.02847	2.62319	6.9081	3.13142	2.80602	8.69541	0.915242	4.17993	0.832983	2.26495	0.132014	5.01717	1.21322	0.404128	2.58837
			51.6883	15.2377	1.1697	3.23329	5.46614	1.6356	3.68404	36.5865	5.69995	0.956685	14.0971	59.8655	4.05324	7.84807	14.0931	0.204517	0.471513	2.92306	2.2126	0.392397	2.73389	5.94419	9.24145	9.13973	0.240624	0.378999	0.703511	4.61409	0.434754	0.771276	2.93896	1.01022	5.07203	3.48795	21.5278	6.23518	2.31196	5.42571	1.26186	8.9841	9.75548	4.85074	1.33604	7.76374	1.74675	0.997388	0.960525
			46.5962	15.9672	4.98593	2.13786	2.14331	2.52635	5.28118	30.0984	5.38536	0.878246	12.2775	83.4537	0.610576	2.90888	10.2248	1.01222	1.23722	1.84767	4.33162	2.20913	2.09456	22.2543	6.55843	3.94197	1.37773	1.02565	5.81837	3.24632	0.677548	0.462049	1.43641	0.657571	7.34289	5.11772	17.7478	9.17977	6.31473	7.69245	0.495419	5.31253	6.35762	10.7263	5.76297	1.99382	0.700396	6.77208	0.379533
			19.9754	11.2295	1.65576	8.62087	0.969663	14.6793	1.77758	17.8342	11.403	5.90748	30.5124	106.691	1.10112	8.89545	21.8556	3.04596	0.0199223	0.34659	2.98958	1.35753	3.01859	14.7828	3.29179	1.08015	1.29144	0.914436	2.14019	2.89859	0.80408	0.19607	2.30966	0.645818	1.5871	1.45241	7.44427	3.57577	3.11448	3.07116	1.22741	2.77043	2.72619	4.16782	3.18722	1.9742	3.12389	0.0733358	0.893357
			41.109	19.8298	17.7449	13.5825	3.46216	10.4722	9.93499	22.7798	14.8149	6.17049	52.4828	175.326	4.19407	15.5456	54.2505	0.699494	0.666148	0.0801444	0.946146	0.520248	3.74913	13.2333	2.01267	3.19415	0.537152	2.65099	2.27038	1.79152	0.23522	1.52456	4.57323	1.15395	4.93147	5.5674	8.9794	9.82757	1.99929	5.36603	0.256674	4.45815	1.28609	6.92474	3.5339	2.45973	2.03037	0.675592	0.552165
			24.012	23.779	6.23008	5.78782	9.54841	1.17844	19.0831	21.3696	4.29022	2.69389	57.1119	86.8628	1.41317	8.21787	25.3597	3.71379	2.53811	0.587312	4.05265	0.876212	0.919445	2.412	1.49878	2.68352	0.78397	1.19838	0.86597	2.06803	1.91257	1.66621	2.35202	7.10904	10.8226	3.89363	4.56358	3.83414	5.729	8.3354	1.18161	4.91909	4.3292	6.73136	6.59223	0.140687	1.05836	2.17291	2.38625
			42.3639	32.7572	4.88734	1.88355	16.5692	2.59734	7.68684	25.8517	8.9442	7.99323	18.6398	30.8596	4.11859	30.2679	12.7735	11.3965	0.0579084	1.29269	2.5706	0.570967	0.388624	19.3318	5.13102	0.879181	0.333866	2.90559	1.20017	3.18423	2.51963	1.68086	1.80309	3.11722	2.74675	0.748648	9.11032	1.38163	0.982938	7.22943	0.736663	6.17505	3.62063	8.24915	4.00912	1.62002	0.73738	0.0812668	2.81992
			34.144	17.2739	3.29877	2.00341	0.369539	2.87998	6.8768	17.5418	8.96756	19.6386	11.0286	12.8758	0.0631864	30.2567	6.71395	6.44167	0.878078	3.06368	1.37243	0.662556	1.94976	0.390802	1.05482	1.96771	2.00689	1.47244	1.15225	6.95554	1.59211	0.136704	2.04638	7.38314	1.54544	0.96741	1.71783	1.97895	2.62788	0.480288	1.27537	2.94264	4.93788	2.32868	2.82035	0.739953	0.859221	0.00602906	0.358181
		delta(t)=12
		17.441	42.8394	13.8678	4.10517	0.824051	6.05434	29.3551	21.7549	85.1395	11.7299	9.0284	18.2457	77.4393	0.0152333	71.2128	50.272	2.99329	0.752109	4.44193	4.27105	3.81531	4.03363	3.78504	6.23545	1.01599	3.57622	0.761006	0.291726	8.61495	1.15512	0.392986	4.0139	1.02404	7.80296	9.27618	4.4673	3.69902	0.107849	2.83249	1.12186	0.536849	0.499719	0.532354	0.797218	1.51911	0.0343666	4.11098	2.33911
		0.472603	44.4102	10.2152	1.43824	1.00873	11.7659	5.45499	3.38108	61.8217	8.44347	3.97265	16.5774	58.4901	2.54782	0.479237	18.5799	2.11475	0.524584	1.91233	4.50413	4.43494	2.45024	1.28724	8.77494	2.05477	0.171492	1.29126	1.15609	11.1167	1.23594	5.34839	2.54862	3.71378	8.70279	1.96089	12.3061	6.53626	3.83915	14.7575	0.713324	1.9933	2.41246	0.871021	1.01034	2.38463	0.371936	0.791224	5.42569
			42.6141	10.947	0.575178	6.06187	8.20578	3.66087	4.82944	42.9666	12.3825	3.06159	22.4427	59.714	1.56364	10.3904	18.4956	1.10412	0.0516789	6.90218	0.479617	1.22496	1.80302	6.29928	2.39661	3.74135	0.658248	0.959064	2.92712	3.71991	1.67851	0.169355	1.542	1.75325	7.6246	3.61975	17.918	1.2781	3.2426	5.72535	0.250542	8.55477	4.57151	4.99915	1.15683	7.62193	1.43127	0.966308	1.25044
			60.7305	24.7825	3.06288	1.11529	3.06833	1.92614	5.11394	64.0656	6.92957	4.0425	18.4275	80.6718	1.96209	4.08182	6.03831	0.820628	1.23316	2.0638	1.64826	0.978109	4.41397	19.6269	11.6151	4.19893	1.07784	0.401621	4.67148	4.07871	0.533824	0.385578	1.39647	1.4428	15.3958	4.69575	12.4471	9.84696	4.77453	1.14811	0.494558	4.86459	5.25196	5.92451	1.78208	3.74002	2.55794	3.84897	0.684609
			38.0642	19.51	3.45442	3.39689	0.912043	3.67374	8.25839	30.7188	4.58034	0.162573	25.386	63.5133	0.703086	5.09203	9.33182	0.668326	0.199263	0.81086	3.56087	4.20477	0.526473	8.75322	2.93457	1.02417	0.960675	0.552173	4.11656	3.28276	0.638872	0.784728	0.929626	0.294815	2.04706	3.79312	17.6977	9.12191	5.08075	9.15096	1.19377	5.1026	4.90616	8.69419	3.07837	1.8388	1.13913	0.137058	0.649031
			30.5136	11.9059	2.60382	10.1417	0.901377	13.3433	2.31899	12.576	12.9639	8.55003	43.7647	146.687	2.52958	9.98659	39.0259	0.887934	0.152196	0.0434251	4.85978	1.50106	2.76547	16.2297	2.92062	2.99602	1.12732	2.13412	3.75825	1.71588	0.893573	0.749559	1.29055	0.200977	3.43304	1.85566	7.43735	5.4274	1.71539	3.39397	0.171725	3.72678	0.473998	6.21764	3.1879	1.48039	0.85187	0.964926	0.465018
			31.2696	14.3566	7.81724	10.1206	5.19962	5.81906	22.7864	21.4919	6.6056	6.61266	41.5635	174.505	1.43129	9.73561	32.3004	4.88299	0.172145	1.06014	0.624215	0.34532	1.21255	11.6165	2.01752	2.2477	0.640213	2.64408	1.02876	0.948774	1.9776	1.35749	5.71458	2.37294	6.61839	2.64658	5.14553	2.93249	2.64006	6.1472	1.25587	4.21888	1.69251	6.48368	3.41215	0.54738	3.59952	0.341051	4.02889
			37.9143	32.2265	3.89143	3.16701	21.0464	2.56671	8.69773	30.8222	3.26997	1.28031	32.7837	52.306	3.354	34.5731	29.7802	6.46831	0.508153	0.235498	3.08	0.644473	0.533908	2.04183	2.57668	2.73046	0.417304	1.72127	1.56657	5.57002	3.09095	0.121079	3.0517	5.53699	3.38462	2.15428	5.63564	2.57703	3.0018	9.59808	1.06238	8.95342	8.68468	9.9684	3.74013	2.2091	0.588225	1.61875	1.84473
			40.2838	22.5121	1.51681	1.61207	3.37254	4.36107	9.20998	22.3193	5.59591	4.78014	9.89524	9.27873	2.59695	34.8162	6.47783	11.394	0.501183	0.570718	2.62956	0.82347	0.421163	7.71687	2.94438	2.86455	1.20762	2.91524	1.19461	4.37269	0.962777	0.711616	1.09159	6.72857	3.41766	2.48612	3.44076	5.71568	0.569605	2.70885	1.67715	3.83485	4.0683	3.77937	6.59478	1.92791	1.38032	0.216497	0.835358
		delta(t)=13
		18.5509	50.484	12.9351	3.81958	2.93943	8.52613	9.99755	12.0364	75.2871	23.3983	10.3975	21.4888	97.9972	0.0765622	64.7367	37.4379	0.745377	0.554113	1.48097	1.44409	5.42285	4.55444	1.04983	6.0957	0.903449	0.964504	0.957511	0.404155	6.7501	1.24832	2.59338	5.74428	1.59721	7.72786	7.02282	7.22518	4.37728	2.61949	6.22834	1.78692	4.83928	0.580379	0.373725	1.86273	1.95912	1.00048	3.44478	2.43056
		0.534796	54.0231	20.587	2.44417	5.08465	11.625	8.62754	5.47991	48.3459	13.4674	3.57963	31.4747	106.635	1.57288	6.36185	29.7256	7.99614	0.115454	2.67729	6.1886	0.963812	1.70412	5.35336	7.82821	5.58957	0.43923	2.58535	0.95084	7.93325	0.889872	1.55495	1.06913	1.07951	12.6521	2.82518	26.4647	3.52023	4.22681	10.6998	0.343625	4.74252	6.30908	2.66765	3.33037	4.2498	0.042372	1.84718	2.91989
			50.8499	20.8084	4.49437	0.150091	5.67015	3.68532	5.99716	72.2749	13.133	3.03701	27.5259	73.0667	0.342712	6.24636	7.30516	0.14893	0.397628	2.42916	0.224586	0.624029	3.30725	19.4063	3.4658	0.910107	2.27046	0.734275	7.26801	3.86715	1.81389	2.45493	2.38689	2.52527	19.279	4.77781	9.55151	3.00593	6.05455	1.76212	0.245295	4.57296	1.53469	6.20776	2.43776	3.17745	1.86236	4.77402	1.75395
			51.626	29.1996	1.98863	1.30295	3.05963	4.44968	8.35075	65.0969	6.08572	3.83336	34.6087	60.1851	2.10692	3.93355	6.73799	0.657831	0.24237	3.14179	2.5719	2.44419	2.29646	7.14625	6.67825	2.72554	0.814363	0.187621	3.25719	7.70813	0.444842	0.172256	0.879084	1.19288	5.25278	3.35698	12.6116	9.33727	4.00259	2.04751	0.506791	4.40093	5.02901	6.30267	0.294805	5.89236	3.6375	0.392113	3.26716
			52.8831	24.0423	6.65054	4.2533	1.2645	2.56504	7.84772	23.7045	4.21349	1.44571	36.2698	97.8679	0.537895	7.55175	22.6741	0.234099	0.699771	0.205014	5.18595	1.8405	0.405717	9.76665	2.7269	3.42808	0.8727	1.05166	6.5879	4.09321	0.141868	0.29343	1.38353	1.83008	4.19118	4.50648	17.1617	12.0351	1.82098	9.61723	0.13438	6.67371	2.70341	6.00162	2.68195	1.07196	0.0594666	0.39261	0.638732
			21.9027	9.13775	0.669311	7.08253	1.2542	8.2023	10.0977	11.8293	7.16154	9.38501	34.4588	145.969	0.327286	1.91424	19.5952	1.54915	0.116434	0.783276	3.75025	1.98149	0.543481	14.7585	2.94151	1.09191	1.33532	1.21639	2.61274	1.09878	3.18038	0.695527	4.50545	1.8305	6.04909	0.411716	4.46682	0.714471	2.10786	4.40423	0.699847	3.49116	1.21455	5.85807	3.58226	0.447807	2.00227	0.00296019	4.23544
			43.378	21.4383	2.78947	5.88388	14.0453	6.68778	10.8248	28.3662	0.145016	0.0857387	21.3055	128.955	0.160084	28.3808	21.0015	6.8364	0.237521	0.774637	0.193312	0.374948	0.560309	11.8407	3.44449	1.55305	0.499138	3.25148	1.85948	3.34685	1.99942	0.0980907	6.76944	1.78765	1.10662	1.46546	6.21546	2.60925	1.08146	7.1858	1.1707	7.99955	3.29013	9.31784	1.62836	3.90197	1.16461	0.201578	3.37894
			35.8466	22.5544	0.90392	1.20826	4.93928	0.258955	6.54364	26.5137	0.158923	2.95736	20.7165	23.5516	2.49075	38.7095	18.3949	6.86739	1.25399	0.0939864	2.37482	0.544087	0.430694	0.0994932	1.24021	4.62241	1.76584	1.62159	2.97552	7.80886	1.85238	0.228018	2.17726	10.3044	4.04066	3.92553	1.58905	4.76817	2.24728	4.41471	1.9776	5.24729	10.1211	4.92419	6.24501	2.25874	0.289278	0.526786	0.374382
		delta(t)=14
		19.777	61.0254	22.2439	5.85446	8.25548	8.22492	13.5713	21.1003	68.7812	33.9022	13.7163	39.79	159.743	0.867783	107.607	50.8305	4.95771	0.110712	4.76485	2.45748	1.22013	3.50727	2.35659	5.35716	3.48181	1.51363	2.10241	0.870554	4.26943	1.08734	0.735001	3.07548	0.193778	13.157	8.12706	18.5897	2.01523	3.0484	3.80669	0.823684	9.05873	3.74763	2.87899	4.62448	3.68822	0.616763	4.57107	1.00166
		0.589383	63.2119	32.7434	11.0825	0.503677	10.1204	8.97169	7.16126	78.9109	13.7574	0.950524	37.1673	109.225	0.02277	3.01722	14.208	4.69521	0.334155	1.15938	5.08405	0.608135	2.83472	18.6135	9.44139	1.8758	1.69261	1.82816	4.82367	7.47083	0.810079	0.0066296	2.03169	1.16755	24.7086	3.85721	16.4824	6.4807	7.42354	4.3981	0.0261661	2.40656	3.21871	3.58366	5.42127	1.51913	0.0317284	4.91233	4.09624
			42.8225	24.6079	3.4836	1.28779	4.35127	8.18797	9.1675	73.4429	12.0898	4.64608	47.7597	55.5308	0.520885	4.93715	8.73777	0.272189	0.0660795	0.883124	0.822681	0.309019	2.03869	6.90869	1.26526	2.71819	1.13205	0.610166	4.95887	10.5109	1.55422	1.78579	0.919007	2.27462	7.98485	3.36963	9.49203	2.98738	5.05828	2.42916	0.0490829	4.16714	1.4819	5.147	1.03041	5.58996	2.29549	0.0221353	2.37681
			68.6453	35.6611	5.44289	1.80864	6.53965	3.1201	7.4885	54.4078	6.4014	2.34059	46.5457	96.5477	0.330736	6.2013	16.7184	0.0528538	0.307811	1.33526	1.11194	1.17532	2.03018	8.05701	6.38232	5.84491	0.784412	0.292572	5.36863	7.60939	0.0601986	1.18571	1.33767	0.024562	9.87355	3.86362	11.9354	12.8118	1.10834	2.04178	0.325574	5.58739	2.26671	2.27769	0.835267	3.97471	1.14713	1.56521	0.0555077
			47.1214	18.45	1.89559	1.86334	1.8251	1.61354	20.4239	22.6656	0.116273	1.26267	29.2786	99.6714	0.472561	3.2366	11.1463	3.41362	0.585259	1.58847	4.08961	0.951851	0.323189	8.83103	2.7875	1.7006	0.927184	1.14124	4.7473	2.61771	1.27807	0.562121	1.13542	2.89208	7.01246	1.9505	11.9066	3.74203	4.18105	11.3989	0.356767	6.28655	2.21692	6.59747	3.32146	0.0515685	0.434413	0.218827	5.09139
			32.4307	10.6325	12.5649	3.63138	3.9572	3.04226	3.25368	20.9089	0.935989	0.802514	16.4086	105.267	0.321715	4.28233	10.2372	1.76038	0.620241	0.577772	2.83576	2.24553	0.757938	15.5838	4.66924	2.43663	0.842433	1.20776	4.82498	3.01418	3.58181	0.0122235	4.77783	0.500248	0.0288369	0.202516	7.07048	0.630685	0.954401	5.45573	0.683487	6.99461	3.58952	8.41697	1.57455	3.32653	0.25955	0.162661	3.59986
			39.3587	13.4905	1.30391	2.02329	1.73014	0.825752	7.22203	23.6409	1.53184	5.49499	11.8416	81.5149	0.0327883	22.6206	11.3873	9.47366	0.16702	0.66094	0.359473	0.643236	0.39136	4.35826	2.21537	3.71851	1.87134	2.90285	3.24759	4.17815	0.668418	0.359921	5.40779	4.87908	1.40727	3.66842	1.92903	1.86757	0.620126	3.08907	2.29794	4.55843	3.6719	4.70628	3.2591	2.85518	2.14399	0.0329063	1.00313
		delta(t)=15
		21.0958	70.8078	35.4688	16.4316	0.843095	6.76826	13.6744	23.0334	100.1	32.1411	3.79078	46.5702	162.476	2.08332	91.9242	28.9665	2.44654	0.300138	1.50843	1.77807	1.01714	4.98678	11.8132	6.82267	0.750055	3.47521	2.23656	3.25599	4.04267	1.31098	2.67253	1.87896	0.54757	28.6839	10.0298	11.173	4.28952	5.7804	1.02138	0.435328	5.40257	1.14385	3.81894	6.74126	1.43684	1.06586	11.5662	1.58848
		0.648302	54.5461	37.7522	10.0892	2.02251	7.11722	14.0872	10.8817	80.2511	12.7518	2.81566	60.7825	93.6594	0.057787	3.48888	16.5061	4.96614	0.0201135	1.87587	3.97847	0.582223	0.903851	6.38627	5.6476	1.90985	1.00464	2.40979	3.20717	12.5342	1.3435	0.0228452	0.695818	0.786093	14.1516	2.60878	16.8551	5.71807	6.69968	5.75604	0.284921	2.77669	5.22375	2.94952	2.93819	2.78314	0.424972	0.72529	3.02212
			58.3863	34.1302	8.61544	1.9212	6.49539	6.32735	8.70946	61.9288	13.0957	4.36375	60.2804	85.0483	1.16524	6.90448	16.9903	1.42567	0.0217257	1.38698	0.516513	0.427768	1.75288	8.1092	1.2465	3.96556	0.864255	0.925567	8.03252	9.04115	0.708826	4.04984	2.01681	0.221452	13.3794	3.70388	9.13891	4.73002	1.71989	2.69199	0.681311	5.39186	0.112081	2.82958	0.624494	3.67065	0.439809	0.67622	0.913611
			62.2642	28.4604	0.949448	0.408356	8.85778	2.83465	19.1827	52.7322	1.43968	1.69676	39.198	100.582	1.63855	8.02913	13.4296	2.55206	0.921135	4.31323	0.817481	0.875147	0.57099	7.22556	6.47681	4.10578	0.705011	0.57562	3.83051	5.57909	1.09086	0.895177	1.07437	0.587304	14.5871	1.5205	7.56938	4.48085	3.40888	3.21841	0.470686	5.31242	2.34576	2.90597	0.51462	1.16837	2.21021	0.306989	2.17083
			66.8496	24.4789	10.6618	0.278504	4.80911	0.866564	12.4063	34.2113	6.57692	1.6295	13.4498	72.8958	2.06417	18.4313	17.7733	5.17147	0.120466	1.20237	3.05544	0.736847	1.09445	9.85737	4.45877	2.06889	0.746648	1.71359	7.1203	6.38423	0.654507	0.676234	1.65209	2.60293	0.128263	1.09228	13.7774	2.88629	0.870834	13.0717	0.34842	10.8071	2.31788	6.36801	1.37995	2.02169	0.27357	0.0484431	4.41891
			29.2448	6.99048	4.4079	0.868033	3.14538	2.4923	3.27508	18.13	0.419278	8.00107	8.35245	63.9652	0.408163	5.73077	3.92081	4.97605	0.696625	0.568703	2.25808	2.88681	0.232482	7.6472	3.36626	2.34059	2.62385	0.787766	4.9147	2.76965	1.68896	0.849605	3.64719	2.02339	0.186774	1.32902	2.23087	0.7363	0.521707	1.46872	2.49475	3.91273	4.58342	4.17706	3.31492	3.17054	1.11539	0.583553	1.11962
		delta(t)=16
		21.7205	60.9755	40.5113	14.4576	3.40351	4.42284	20.8607	28.3173	102.586	30.9795	5.86902	71.7422	143.79	2.45923	92.0951	32.6006	2.65209	0.0296884	0.279204	1.39651	1.12861	1.92127	3.27915	3.56009	2.12546	2.32651	0.619142	1.80573	9.15245	0.759492	2.17754	1.05649	0.57606	12.4518	8.126	12.3109	3.91205	4.78955	1.34594	0.073972	5.48283	2.05178	1.29156	3.62566	2.38605	1.78636	1.23413	1.82783
		0.693565	71.9428	46.9156	18.875	2.79781	6.19375	11.6772	9.95591	67.9916	14.0278	3.79766	73.7335	115.886	2.35199	5.78596	24.8779	8.86554	0.116094	0.482584	6.2444	0.281724	0.755704	7.33826	5.56743	3.95965	0.84676	2.80301	5.51686	12.4527	0.598749	0.290251	1.66922	0.239481	19.8067	2.9491	15.8615	8.88342	2.68708	5.97346	0.0425086	4.60776	1.73847	1.35499	2.39149	1.50895	0.371882	2.39329	3.08068
			53.0721	26.075	2.30766	1.28044	7.53868	6.1174	21.7597	60.1026	5.47315	3.03412	53.2529	85.0317	0.157359	11.7481	17.6239	4.68803	0.301447	0.192361	0.161945	0.973038	0.993145	6.66048	1.30972	4.10034	1.48383	1.24926	5.52321	7.15324	2.72062	3.26242	0.115891	0.514853	18.6162	1.42877	5.541	0.526538	4.28838	3.6494	2.23504	5.10007	0.469876	3.18967	1.03117	1.18092	1.33052	0.045488	5.80961
			84.4878	36.6365	7.90154	0.0694701	14.8683	1.53306	12.7626	67.9259	3.12317	12.7888	20.6066	78.8031	3.16172	33.6422	37.3093	4.24717	0.951843	3.84549	0.290742	0.871115	0.247913	8.20711	8.91211	3.59204	0.771538	1.19007	6.19329	10.6524	0.68552	0.23238	1.57725	1.66074	2.26404	0.698892	9.12554	3.83956	0.55538	4.21332	0.244802	9.48705	3.25675	2.19352	0.131008	2.56963	0.852968	0.646485	1.8846
			64.2209	16.7663	2.68837	0.299878	3.77017	3.79748	13.9035	30.232	4.33916	5.2043	6.80187	45.6597	1.72277	17.5293	10.254	7.39829	0.477237	0.951205	2.17551	0.740405	0.474698	5.13601	3.92014	3.34795	2.39546	1.67552	8.15733	9.61079	0.0223715	2.43591	1.05196	6.20633	0.389049	3.17806	6.80546	3.4479	0.833702	6.04091	2.37947	7.0317	1.98675	5.17183	3.01058	1.82241	0.0732262	0.167928	1.60492
		delta(t)=17
		21.8161	79.3773	51.6058	22.822	4.36103	4.1938	17.8593	28.1614	87.501	34.0138	10.4928	87.3452	169.616	7.82873	101.613	40.0044	5.63378	0.120612	0.0433646	2.65939	0.495639	1.77194	3.69166	3.48477	3.31279	1.94975	1.62697	3.78509	8.45116	0.276159	3.53547	1.75357	0.194531	20.0592	9.01591	10.574	6.30531	1.56914	1.62124	0.692679	7.41449	0.182366	2.69048	3.47765	1.24635	0.285006	1.9078	0.960396
		0.727634	65.9607	37.9981	8.46955	1.65207	5.19047	9.89898	23.0532	66.0212	6.65456	2.46624	67.029	107.723	0.13986	5.97577	28.5788	14.1874	0.134899	2.63183	4.99482	0.593983	0.165524	6.39008	5.69104	3.19525	1.1151	3.56545	3.75566	9.82114	1.29681	0.164548	0.0403828	0.619971	25.0093	0.970707	10.6171	2.80228	6.01802	7.63496	0.88167	4.07391	2.88296	1.45926	3.11097	0.200479	0.0848148	0.481715	10.3782
			74.3494	38.71	6.20284	0.9468	9.95016	2.27984	13.5232	75.6608	0.369667	13.5867	31.7642	57.5285	1.24339	41.5802	49.5985	8.33997	0.985975	0.613032	0.204688	1.21819	0.0861393	6.45184	2.34195	2.15154	0.457317	1.95211	6.90677	11.9717	1.38367	2.08033	0.256097	2.26573	3.96493	0.555627	7.59518	0.569627	0.899692	4.63175	1.77334	9.21451	2.52001	3.3847	0.162992	2.01491	0.107529	0.105589	5.36644
			81.2572	26.748	1.51809	1.61387	10.3887	6.31969	15.8362	61.4019	1.70874	16.5907	12.1768	54.4956	2.12396	36.0445	27.8499	6.06252	1.61064	3.40901	0.20525	1.21593	0.0101859	4.31506	8.06516	6.2908	2.36309	1.43518	6.76841	11.5346	0.0662892	0.908509	0.992263	3.6173	3.02137	2.44364	3.63199	3.32189	0.737529	0.695607	0.988274	5.6734	3.15794	2.26291	0.487377	0.467345	1.01813	1.71575	0.551245
		delta(t)=18
		22.2683	72.2607	41.7906	11.7065	3.6711	3.83773	16.0123	49.614	84.8994	23.7874	9.38428	78.381	158.458	2.00114	104.121	49.2746	10.3138	0.11348	0.584501	1.80525	0.631388	0.0875076	3.47927	3.58164	3.36723	2.65056	0.957186	2.17569	6.42007	2.13657	2.62331	0.922864	1.77821	27.1002	5.15367	6.16438	1.32595	4.03502	2.22893	1.63865	6.91309	0.97397	2.23815	4.00338	0.090489	0.831082	1.0958	6.18997
		0.826064	89.1539	49.5137	6.06906	0.771506	3.21332	2.14054	15.8158	81.4102	0.308323	9.12147	43.1754	61.9353	1.72795	28.7158	68.2576	20.7129	0.686327	2.37756	3.89748	0.759795	0.853668	7.0846	7.74307	2.05637	0.608818	4.62751	5.77437	16.2603	0.237075	0.329374	0.0891427	2.02916	7.62716	0.323551	11.6937	2.79094	1.85286	9.09081	0.654978	7.64331	5.46685	2.21958	1.25202	1.03369	1.26937	1.05237	9.79773
			71.7972	26.5801	0.734651	2.03004	11.2504	9.84074	15.0285	68.5555	1.25381	13.1098	21.4572	32.2539	1.16726	46.2113	39.3544	7.01154	1.20493	1.4261	1.55599	1.33797	0.151989	1.18475	2.60489	5.19726	1.89448	2.01647	9.80665	10.1059	0.283508	1.93918	0.334384	3.78253	5.00692	2.07782	2.54653	0.527443	0.993064	1.01031	0.287485	5.55842	3.71172	2.22632	0.832364	0.208775	0.637293	0.775421	2.66428
		delta(t)=19
		22.6083	95.6808	55.8972	12.9708	2.54074	3.66334	5.30913	34.9793	94.5979	4.44844	3.74944	51.1643	99.3759	1.59398	162.471	101.835	15.8692	0.705827	0.455957	1.29944	0.732786	1.30203	4.7058	5.26194	1.65756	1.25112	1.08218	3.40565	11.5254	1.49015	3.72507	1.44202	0.541776	8.64011	3.42146	5.88555	1.37194	0.785324	2.97074	1.19442	11.606	3.61423	4.69936	1.84273	1.08976	0.414382	1.06545	5.67128
		0.971291	86.0355	36.9598	2.2034	1.22987	10.5424	10.7507	18.6872	73.7689	1.03297	7.54332	31.3355	25.9145	2.4327	30.3014	55.7961	15.5014	0.781771	2.23121	2.94896	0.800125	0.234898	3.08314	7.86085	4.742	2.19041	4.53758	6.98256	16.6951	0.1001	1.83419	0.188061	4.64268	9.16596	1.68466	5.59414	1.28134	2.13452	3.24363	1.00587	5.81989	6.03918	0.788847	2.78969	0.462994	0.181336	1.96381	5.9112
		delta(t)=20
		22.9106	91.9246	41.6734	5.75097	2.28877	8.11516	16.8398	33.2613	84.8146	7.8079	0.0743011	37.1774	50.8646	3.29474	143.849	86.6394	12.0104	0.770466	0.545661	1.58334	0.655716	0.377352	4.49924	5.34978	4.40497	3.23677	0.784512	5.0337	11.149	0.284286	5.43277	0.96444	2.15738	9.90936	6.43354	2.32045	0.599759	0.873725	0.486425	0.154866	8.11332	4.93454	1.26659	3.70099	0.688921	0.190027	0.207202	2.73134
		1.36601
[truncated: 1,242 more columns]

## Sheet: Fig.1e
Fig. 1e
Brca1F/F no Cre no PARPi	1	2	3	4	5	6	7	8	9	10	11	12	13	14	15	16	17	18	19	20	21	22	23	24	25	26	27	28	29	30	31	32	33	34	35	36	37	38	39	40
Lateral invagination	1	0	2	0	0	1	0	1	0	0	0	2	3	2	3	0	0	4	4	0	4	0	0	0	0	0	0	2	0	0	0	0	0	0	0	1	0	0	0	0
Trasversal invagination	0	0	0	0	0	0	5	1	2	1	0	0	1	1	1	0	0	1	5	0	1	0	3	0	0	3	0	0	0	0	3	0	0	0	0	0	1	0	0	0
Longitudinal invagination	0	0	0	0	0	0	0	0	0	0	0	1	0	0	0	0	0	0	0	0	0	0	0	0	0	0	0	0	0	0	0	0	0	0	0	0	0	0	0	0
Blebs	0	0	0	0	0	0	0	0	0	0	1	0	0	0	0	0	0	0	0	0	0	0	0	0	1	0	0	0	0	0	0	0	0	0	0	0	0	0	0	0
total deformation/cell	1	0	2	0	0	1	5	2	2	1	1	3	4	3	4	0	0	5	9	0	5	0	3	0	1	3	0	2	0	0	3	0	0	0	0	1	1	0	0	0
median	1
	cre_PARPi_1200 (6 cells)						cre_PARPi_1500										cre_PARPi_1000
Brca1F/F + Cre + PARPi	1	2	3	4	5	6	7	8	9	10	11	12	13	14	15	16	17	18	19	20
Lateral invagination	1	0	1	2	1	1	0	0	0	0	1	1	1	0	0	0	1	0	1	1
Trasversal invagination	1	1	1	5	3	0	4	1	1	2	0	5	2	1	2	0	3	0	0	1
Longitudinal invagination	0	0	1	1	1	0	0	0	0	0	0	0	0	0	0	0	0	0	0	0
Blebs	1	0	0	0	0	1	0	0	1	0	0	1	0	0	0	0	1	0	1	0
total deformation/cell	3	1	3	8	5	2	4	1	2	2	1	7	3	1	2	0	5	0	2	2
median	2
Brca1F/F + Cre + PARPi + Taxol	1	2	3	4	5	6	7	8	9	10	11	12	13	14	14	15	16	17	18	19	20	21
Lateral invagination	1	0	1	1	2	0	3	1	2	3	1	0	0	0	0	0	0	1	2	4	0	4
Trasversal invagination	0	0	0	1	0	0	1	0	1	0	0	0	2	0	0	1	1	0	0	0	0	0
Extra nuclei	0	0	0	0	0	0	1	0	0	0	0	0	0	0	0	0	0	0	0	0	0	0
Deformation	0	0	0	1	0	0	0	0	0	0	0	0	0	0	0	0	0	0	0	0	0	0
total deformation/cell	1	0	1	3	2	0	5	1	3	3	1	0	2	0	0	1	1	1	2	4	0	4
median	1
Statistics: Kruskal-Wallis
Dunn's multiple comparisons test	Mean rank diff,	Significant?	Summary	Adjusted P Value
Brca1F/F no Cre no PARPi vs. Brca1F/F + Cre + PARPi	-15.85	Yes	*	0.0381
Brca1F/F no Cre no PARPi vs. Brca1F/F + Cre + PARPi + taxol	-3.855	No	ns	>0,9999
Brca1F/F + Cre + PARPi vs. Brca1F/F + Cre + PARPi + taxol	12	No	ns	0.2835

## Sheet: Fig.2b
Fig.2a
									Same samples, run on two different gels
									BRCA1 and LMNA were detected on the same filter, Poneau as loading control
									53BP1 and aspecific were detected on the same filter

## Sheet: Fig.2c
Fig.2c
								Same samples, run on two different gels
								53BP1 and Actin were detected on the same filter
								BRCA1 and LMNB1 were detected on the same filter
	1_Brca1F/F EV no Cre
	2_Brca1F/F +shB1.1 no Cre
	3_Brca1F/F + shB1.2 no Cre
	4_Brca1F/F EV + Cre
	5_Brca1F/F +shB1.1 + Cre
	6_Brca1F/F + shB1.2 + Cre

## Sheet: Fig.2e_Supplementary Fig.2c
Fig.2e and Supplementary Fig.2c
Brca1F/F Lmna+/+	Field	Number of cells	Normal	Blebs	Invaginations	gaps/loss of signal (extra)				Brca1F/F Lmna-/-	Field	Number of cells	Normal	Blebs	Invaginations	gaps/loss of signal (extra)
ExpI	1	5	5	0	1	0				ExpI	1	2	2	0	0	0
	2	8	8	0	0	0					2	2	2	0	0	1
	3	5	5	0	2	0					3	3	0	0	3	0
	4	7	7	0	2	0					4	2	1	0	1	0
	5	7	7	0	1	0					5	3	1	0	2	0
	6	6	6	0	0	0					6	4	1	0	3	0
	7	8	8	0	0	0					7	2	1	0	1	0
	8	4	3	0	3	0					8	3	0	0	3	0
											9	2	0	0	2	0
											10	3	1	1	1	0
											11	3	0	0	3	0
											12	3	1	0	2	0
											13	2	2	0	0	0
											14	3	1	2	0	0
											15	3	3	0	0	0
											16	2	2	0	0	1
											17	3	3	0	0	0
											18	2	2	0	0	0
											19	3	3	0	0	0
	TOT	50	49	0	9	0					TOT	50	26	3	21	2
	%		98	0	18	0					%		52	6	42	4
Brca1F/F Lmna+/+	Field	Number of cells	Normal	Blebs	Invaginations	gaps/loss of signal (extra)				Brca1F/F Lmna-/-	Field	Number of cells	Normal	Blebs	Invaginations	gaps/loss of signal (extra)
ExpII	1	7	7	0	0	0				ExpII	1	2	0	0	2	0
	2	6	4	0	2	0					2	3	2	0	1	0
	3	3	3	0	0	0					3	4	2	0	2	0
	4	4	3	0	1	0					4	5	0	0	5	0
	5	3	2	0	1	0					5	3	0	0	3	0
	6	2	0	0	2	0					6	4	1	0	3	0
	7	5	5	0	0	0					7	4	0	0	4	0
	8	4	4	0	0	0					9	3	0	0	3	0
	9	4	4	0	0	0					10	4	1	0	3	0
	10	6	6	0	0	0					11	3	3	0	0	0
	11	4	4	0	0	0					21	2	2	0	0	2
	12	2	2	0	0	0					22	4	4	0	0	0
											23	2	2	0	0	1
											25	3	3	0	0	0
											26	4	4	0	0	1
	TOT	50	44	0	6	0					TOT	50	24	0	26	4
	%		88	0	12	0					%		48	0	52	8
Brca1F/F Lmna+/+	Field	Number of cells	Normal	Blebs	Invaginations	gaps/loss of signal (extra)				Brca1F/F Lmna-/-	Field	Number of cells	Normal	Blebs	Invaginations	gaps/loss of signal (extra)
ExpIII	1	4	4	0	0	0				ExpIII	3	3	2	1	0	0
	2	7	5	1	1	0					4	2	2	0	0	1
	3	5	5	0	0	0					5	4	3	0	1	2
	4	6	6	0	0	0					6	3	2	0	1	0
	5	3	1	0	2	0					7	4	3	0	1	1
	6	3	3	0	0	0					8	6	3	0	3	0
	7	5	4	0	1	0					9	3	1	0	2	0
	8	3	3	0	0	0					10	3	2	0	1	0
	9	3	2	0	1	0					11	4	3	0	1	0
	10	6	6	0	0	0					12	4	1	0	3	0
	11	5	3	0	2	0					13	3	1	0	2	0
											14	4	1	0	3	0
											15	4	1	0	3	0
											16	3	2	1	0	2
	TOT	50	42	1	7	0					TOT	50	27	2	21	6
	%		84	2	14	0					%		54	4	42	12
Brca1F/F Lmna+/+			Normal	Blebs	Invaginations	gaps/loss of signal (extra)				Brca1F/F Lmna-/-			Normal	Blebs	Invaginations	gaps/loss of signal (extra)
Average			90	0.666667	14.6667	0							51.3333	3.33333	45.3333	8
SEM			4.16333	0.666667	1.76383	0							1.76383	1.76383	3.33333	2.3094
Statistics
2-way Anova	Šídák's multiple comparisons test	Mean Diff,	95,00% CI of diff,	Below threshold?	Summary	Adjusted P Value
	Brca1F/F Lmna+/+ versus Brca1F/F Lmna-/-
	invaginations	-30	-38,60 to -21,40	Yes	****	<0,0001
	blebs	-2.667	-11,26 to 5,930	No	ns	0.7915
	normal	32.67	24,07 to 41,26	Yes	****	<0,0001
unpaired t-test	gaps/loss of signal (extra)
	Brca1F/F Lmna+/+ versus Brca1F/F Lmna-/-
	P value	0.0257
	P value summary	*
	Significantly different (P < 0.05)?	Yes
	One- or two-tailed P value?	Two-tailed
	t, df	t=3,464, df=4

## Sheet: Fig.2f
Fig.2f
Brca1F/F vec	Field	Number of cells	Normal	Blebs	Invaginations					Brca1F/F shB1.1	Field	Number of cells	Normal	Blebs	Invaginations
ExpI	1	5	5	0	0					ExpI	1	4	3	1	0
	2	8	8	0	0						2	4	1	1	2
	3	5	5	0	0						3	6	3	3	0
	4	7	7	0	0						4	7	6	1	0
	5	7	7	0	0						5	5	4	1	0
	6	6	6	0	0						6	4	1	2	1
	7	8	8	0	0						7	13	9	2	2
	8	4	3	0	1						8	5	4	1	0
											9	2	2	0	0
	TOT	50	49	0	1						TOT	50	33	12	5
	%		98	0	2						%		66	24	10
Brca1F/F vec	Field	Number of cells	Normal	Blebs	Invaginations					Brca1F/F shB1.1	Field	Number of cells	Normal	Blebs	Invaginations
ExpII	1	5	5	0	0					ExpII	1	7	4	2	1
	2	7	6	0	1						2	6	6	0	0
	3	7	7	0	0						3	3	2	1	0
	4	5	5	0	0						4	5	4	1	0
	5	7	7	0	0						5	8	3	3	2
	6	5	4	0	1						6	5	3	0	2
	7	7	7	0	0						7	6	2	3	1
	8	5	4	1	0						8	6	6	0	0
	9	2	2	0	0						9	4	3	1	0
	TOT	50	47	1	2						TOT	50	33	11	6
	%		94	2	4						%		66	22	12
Brca1F/F vec	Field	Number of cells	Normal	Blebs	Invaginations					Brca1F/F shB1.1	Field	Number of cells	Normal	Blebs	Invaginations
ExpIII	1	4	4	0	0					ExpIII	1	3	2	1	0
	2	3	3	0	0						2	7	7	0	0
	3	6	6	0	0						3	6	4	2	0
	4	4	4	0	0						4	6	3	3	0
	5	4	3	0	1						5	4	2	2	0
	6	6	5	1	0						6	6	5	1	0
	7	7	7	0	0						7	5	4	1	0
	8	6	6	0	0						8	6	5	0	1
	9	7	5	0	2						9	5	3	1	1
	10	3	2	0	1						10	2	2	0	0
	TOT	50	45	1	4						TOT	50	37	11	2
	%		90	2	8						%		74	22	4
Brca1F/F vec			Normal	Blebs	Invaginations					Brca1F/F shB1.1			Normal	Blebs	Invaginations
Average			94	1.33333	4.66667								68.6667	22.6667	8.66667
SEM			2.3094	0.666667	1.76383								2.66667	0.666667	2.4037
Statistics
2-way Anova	Šídák's multiple comparisons test	Mean Diff,	95,00% CI of diff,	Below threshold?	Summary	Adjusted P Value
	Brca1F/F vec versus Brca1F/F shB1.1
	invaginations	-4	-11,54 to 3,540	No	ns	0.4228
	blebs	-21.33	-28,87 to -13,79	Yes	****	<0,0001
	normal	25.33	17,79 to 32,87	Yes	****	<0,0001

## Sheet: Fig.2h
Fig.2h MSD (Summary)
mCherry53BP1 + Cre + PARPi	exp_1	Brca1F/F Lmna+/+	Brca1F/F Lmna+/+ + Taxol	Brca1F/F Lmna-/-	Brca1F/F Lmna-/- + Taxol		exp_2	Brca1F/F Lmna+/+	Brca1F/F Lmna+/+ + Taxol	Brca1F/F Lmna-/-	Brca1F/F Lmna-/- + Taxol		exp_3	Brca1F/F Lmna+/+	Brca1F/F Lmna+/+ + Taxol	Brca1F/F Lmna-/-	Brca1F/F Lmna-/- + Taxol		Average	Brca1F/F Lmna+/+	Brca1F/F Lmna+/+ + Taxol	Brca1F/F Lmna-/-	Brca1F/F Lmna-/- + Taxol	SD	Brca1F/F Lmna+/+	Brca1F/F Lmna+/+ + Taxol	Brca1F/F Lmna-/-	Brca1F/F Lmna-/- + Taxol
Brca1F/F Lmna+/+= 18	0	0	0	0	0		0	0	0	0	0		0	0	0	0	0		0	0	0	0	0	0	0	0	0	0
Brca1F/F Lmna-/-= 12	1	0.0227248	0.0195601	0.0491913	0.0344027		1	0.0231875	0.0186614	0.0496183	0.0415665		1	0.0183981	0.0172503	0.0507254	0.0302196		1	0.0214368	0.0184906	0.049845	0.0353963	1	0.00264174	0.00116436	0.000791776	0.00573834
	2	0.040404	0.0314248	0.0983997	0.0584754		2	0.0392563	0.0284294	0.0911182	0.0717617		2	0.0299099	0.0274841	0.0925771	0.0543204		2	0.0365234	0.0291127	0.0940317	0.0615192	2	0.00575612	0.00205734	0.00385251	0.00911035
	3	0.0589424	0.042335	0.145071	0.0806794		3	0.0539411	0.0377712	0.129301	0.10149		3	0.0405317	0.037222	0.130404	0.0789374		3	0.0511384	0.0391094	0.134925	0.0870355	3	0.00951997	0.00280695	0.00880353	0.012548
	4	0.0773888	0.0526005	0.19205	0.101993		4	0.0676641	0.0468204	0.165041	0.131204		4	0.0506771	0.0468872	0.169396	0.103691		4	0.0652433	0.0487694	0.175496	0.112296	4	0.0135194	0.00331802	0.0145013	0.0163968
	5	0.0938153	0.0627356	0.241715	0.123338		5	0.0809417	0.0559284	0.204553	0.161335		5	0.0596587	0.0569909	0.208307	0.130473		5	0.0781386	0.0585516	0.218191	0.138382	5	0.01725	0.00366217	0.020458	0.0201957
	6	0.108881	0.0723515	0.2982	0.144043		6	0.094269	0.064383	0.241293	0.188623		6	0.0679876	0.0653364	0.248981	0.157494		6	0.0903792	0.067357	0.262825	0.163387	6	0.0207223	0.00435161	0.0308759	0.0228669
	7	0.126623	0.0828608	0.35704	0.164155		7	0.107651	0.0713081	0.281472	0.213229		7	0.0769714	0.073554	0.288937	0.186252		7	0.103748	0.0759076	0.30915	0.187879	7	0.0250546	0.00612543	0.041642	0.0245775
	8	0.144688	0.0940834	0.418061	0.185354		8	0.122462	0.0784331	0.321285	0.240486		8	0.0865489	0.0820047	0.324525	0.214973		8	0.117899	0.0848404	0.354623	0.213604	8	0.0293367	0.00820148	0.0549622	0.0275914
	9	0.162467	0.104807	0.486159	0.206632		9	0.138255	0.0852574	0.359026	0.267686		9	0.0958379	0.0892675	0.36036	0.24552		9	0.132186	0.0931105	0.401848	0.239946	9	0.0337263	0.0103257	0.0730183	0.0309066
	10	0.1801	0.115501	0.554751	0.22782		10	0.153681	0.0919699	0.397321	0.297694		10	0.104479	0.0978146	0.402572	0.277005		10	0.146086	0.101762	0.451548	0.267506	10	0.038378	0.0122523	0.089415	0.0358922
	11	0.197758	0.125313	0.623231	0.246632		11	0.171114	0.0985139	0.43487	0.327101		11	0.113189	0.106325	0.442295	0.306469		11	0.160687	0.11005	0.500132	0.293401	11	0.0432378	0.0137823	0.106672	0.0417962
	12	0.215896	0.135606	0.689462	0.268433		12	0.1875	0.106656	0.476242	0.359073		12	0.123659	0.11409	0.480313	0.333276		12	0.175685	0.118784	0.548672	0.32026	12	0.0472401	0.0150354	0.121945	0.0467007
	13	0.233714	0.145631	0.747688	0.284966		13	0.201948	0.11251	0.521687	0.385168		13	0.134092	0.121532	0.524388	0.35998		13	0.189918	0.126558	0.597921	0.343371	13	0.0508887	0.0171227	0.129709	0.0521249
	14	0.253093	0.157338	0.800134	0.305503		14	0.215601	0.118577	0.571692	0.409658		14	0.144999	0.130412	0.567519	0.389272		14	0.204564	0.135442	0.646448	0.368144	14	0.054886	0.0198644	0.133112	0.0551981
	15	0.275007	0.168692	0.856885	0.330316		15	0.22606	0.123658	0.605348	0.435277		15	0.155507	0.138364	0.618522	0.414434		15	0.218858	0.143571	0.693585	0.393342	15	0.0600745	0.0229644	0.141575	0.0555681
	16	0.29993	0.180009	0.921997	0.358866		16	0.240739	0.128778	0.643564	0.463922		16	0.162807	0.14701	0.65358	0.436655		16	0.234492	0.151932	0.739713	0.419814	16	0.0687748	0.0259678	0.157941	0.0545148
	17	0.330899	0.191251	0.976362	0.398467		17	0.262388	0.132821	0.697765	0.491063		17	0.166599	0.156279	0.683325	0.459754		17	0.253295	0.160117	0.785817	0.449761	17	0.0825266	0.0294037	0.165175	0.0471
	18	0.35875	0.201234	1.03325	0.423686		18	0.288056	0.138978	0.775034	0.541924		18	0.16975	0.164812	0.717537	0.498438		18	0.272186	0.168341	0.841939	0.488016	18	0.0954943	0.0312779	0.168153	0.059804
	19	0.399303	0.20911	1.06451	0.440479		19	0.305244	0.141099	0.85759	0.5767		19	0.168329	0.169827	0.754828	0.534259		19	0.290959	0.173345	0.892309	0.517146	19	0.116148	0.034142	0.157733	0.0697041
	20	0.43425	0.228422	1.09058	0.457255		20	0.332975	0.147258	0.919347	0.597681		20	0.169932	0.183555	0.751652	0.561315		20	0.312386	0.186412	0.920527	0.53875	20	0.133357	0.0406572	0.169467	0.0728816
Fig.2h_ exp 1
MSD (Square Pixel)	MSD (Square microm)
			18x05parpxcre_2_3_332																															18x05parpxcre_3_1_332													18x05parpxcre_4_1_332
Brca1F/F Lmna+/+		delta(t)=1
1.94828	0.0227248	1.94828	1.75395	5.61131	2.33684	0.101639	1.12903	3.48724	0.0264541	6.33476	0.877666	0.903011	0.626942	1.27294	1.13512	0.518996	1.03678	0.600215	0.642224	0.692351	0.454426	1.98747	1.43938	2.97774	0.567504	4.79339	3.1096	1.10382	0.0908868	0.0908868	5.4308	3.19371	0.785218	0.264849	1.95692	0.516866	0.605487	0.939555	2.05794	6.0799	0.0647739	1.43923	1.36844	0.390136	0.725908	0.0617866	0.332367	4.44269	3.96638
3.46399	0.040404	0.0511156	0.915145	3.31156	0.558332	2.46165	2.58454	5.00162	1.95216	3.94903	3.74794	2.36026	3.30404	0.370449	0.873098	4.49288	1.59398	1.26602	0.510013	1.26172	13.5006	0.251906	0.0533358	0.834107	1.09001	0.228512	0.354033	1.4087	88.8812	6.01276	2.4033	0.743672	0.0215325	6.01221	4.07286	2.0685	1.31112	3.11288	2.89903	1.3227	4.17087	8.80746	6.85495	6.30217	0.17881	0.901879	0.434971	0.0782426	0.23784
5.05336	0.0589424		8.17027	3.09096	10.3171	4.25378	0.44564	7.53696	0.446016	0.0581774	1.67169	0.309363	4.00894	2.69918	0.399709	5.59848	0.56893	1.15316	0.512122	10.6515	7.91595	0.403296	3.17404	0.251459	0.845859	1.09232	0.268684	0.0323509	10.6451	2.24425	5.79767	2.15964	2.07061	3.25	6.40643	4.78804	6.8604	2.85941	13.3358	9.15126	4.76807	21.0708	9.67068	2.59035	29.4756	0.438529	0.435003	0.570492	1.30238
6.63484	0.0773888		26.9328	3.17995	0.24428	2.58104	0.138863	3.67109	1.65219	0.139267	2.16434	0.853069	0.509317	6.00878	0.168506	4.44872	0.336939	0.225611	0.681668	2.24431	7.60152	2.60931	0.309974	1.54224	4.75493	1.52953	2.30392	0.429846	0.623136	0.507988	1.32844	2.77538	0.295181	1.88178	0.0261919	0.887563	0.148777	0.11051	6.60842	1.25714	3.92727	0.33697	1.87467	6.57157	4.25494	1.32657	1.78832	2.02609	3.49528
8.04315	0.0938153		8.55661	3.22175	0.466958	4.52712	0.629556	0.143971	4.75741	4.74985	0.131751	0.619074	1.5564	5.17093	1.68789	11.5679	2.49828	8.7822	4.5888	6.00025	3.55607	1.40313	1.73884	1.22209	1.11147	1.05306	2.31695	1.33769	4.51568	0.36715	8.05257	4.79124	6.09931	3.50964	0.383451	28.6575	4.18282	2.15388	4.37859	5.80597	0.320587	0.733561	3.4592	0.880827	4.38926	5.59277	1.15518	0.232017	1.09874
9.33479	0.108881		9.41782	0.565831	0.129096	0.25853	2.46521	0.547307	1.20839	0.277389	1.56314	0.360206	0.772624	1.2524	0.316977	1.96038	0.372542	6.90055	7.01485	2.56055	0.769878	1.19413	0.165359	2.42554	0.0931385	1.26801	0.192082	0.0345358	2.23384	0.19011	0.0608998	3.50201	0.0437803	0.605841	0.526343	17.242	2.67549	0.142713	6.39002	0.178691	0.00683675	0.0849306	2.03473	1.07773	0.174092	1.88894	0.637978	0.535361	1.02527
10.8558	0.126623		0.500959	0.229176	0.43559	0.963644	1.58385	2.38694	0.226888	2.26292	2.06693	1.36577	1.16339	0.254519	1.00172	2.24906	0.0395582	3.68656	2.53864	7.85408	2.54123	3.83745	4.41386	0.73269	2.798	0.905751	3.45013	1.03477	15.2579	1.27748	2.52844	0.0701171	1.02378	1.46361	4.15906	1.03747	2.39348	1.95981	15.8264	5.11128	5.95298	2.5574	4.33426	2.89199	14.7537	3.03812	2.81496	1.60354	2.21044
12.4046	0.144688		2.38343	1.32994	0.167003	2.08632	1.80871	1.75583	1.82828	0.731177	1.50729	1.25882	7.67561	0.701599	2.15608	0.171096	1.24588	0.0317767	2.30684	4.92405	14.8859	0.00777458	4.21509	0.577141	0.931507	10.4509	10.6531	2.1533	4.00196	0.944189	3.44221	0.822163	1.43278	1.36783	1.68536	0.968136	1.60122	1.22569	0.415679	2.86419	0.808459	0.459964	1.10031	0.34112	0.405549	2.27589	0.830188	1.07993	0.983723
13.9289	0.162467		8.43125	2.57819	1.32085	4.323	0.72736	1.12555	4.46559	0.0416921	3.60984	1.71202	2.2737	0.832157	2.51524	1.21937	2.47004	3.39749	3.5239	0.0276953	1.35555	2.42997	0.208314	2.43433	0.0280854	0.602695	1.80088	0.0585143	0.22867	0.320069	0.326461	2.15792	5.48151	3.34875	0.182077	1.73232	3.33	0.874518	2.34294	1.94955	1.46905	5.56688	11.3753	0.90342	7.51888	0.759201	0.0590846	3.81248	1.21062
15.4406	0.1801		0.149758	0.659046	0.467058	0.753598	0.14987	0.0497833	0.582515	1.01886	0.0901524	0.380063	0.700949	1.14141	0.651606	0.281055	2.69632	0.417225	0.882773	0.817688	1.63034	0.105021	0.536331	0.649753	3.25551	2.8452	0.525356	0.0538559	1.31536	0.146757	1.68424	0.606297	26.2926	0.211454	0.14129	1.22639	0.0263875	0.236592	0.893065	2.30184	4.57666	1.16919	8.76036	6.13192	0.832447	0.676839	0.932591	1.00492	0.990962
16.9545	0.197758		0.24404	0.116326	3.25025	0.823436	0.415829	0.602398	0.412833	0.81298	0.582241	0.766205	0.0414651	1.75324	2.02456	3.17239	0.488089	0.0820992	1.15198	1.09768	0.759778	1.71313	1.69857	0.468481	2.33783	2.8815	2.06128	1.05393	1.79652	0.550914	0.319781	1.13511	1.14371	2.03075	8.71103	0.317332	4.17867	0.350123	2.13917	14.6406	1.50228	3.83484	12.3921	4.48608	11.2945	1.59713	0.558314	1.79083	2.38086
18.5096	0.215896		1.73487	0.970238	0.0958353	1.3735	0.559586	3.3053	0.726466	1.28201	0.0702811	2.44302	0.0935395	2.18032	1.86791	2.35599	1.47021	0.543683	0.121298	3.38433	3.83988	0.0454944	0.796653	0.346267	1.24111	6.94796	3.01477	1.42211	2.02096	0.650892	0.252981	0.753721	0.66529	0.0509232	4.8528	1.58712	10.0027	1.69552	0.798556	2.17561	1.91499	1.5493	4.49489	6.95098	12.3461	5.22813	0.0823923	0.683137	5.42052
20.0372	0.233714		14.8666	6.60058	4.3727	12.0895	0.804697	4.31944	10.8095	3.9952	2.43511	19.8947	2.4061	11.0689	6.90252	4.61622	6.44326	14.5301	4.27607	4.14412	7.59938	8.25756	6.33401	7.93906	4.05918	2.20469	8.7828	0.250078	0.319106	0.41847	4.9253	17.5622	22.3086	3.26995	3.05686	1.27712	2.25631	0.088583	0.716266	2.08605	2.44799	2.98986	1.07661	0.07277	1.31603	4.12551	0.712588	0.152537	1.79907
21.6987	0.253093		0.29615	0.787455	0.642602	0.35641	0.334686	7.82903	0.955086	0.387735	1.23704	1.76643	4.54576	2.8794	2.21836	27.4557	4.5085	2.6368	3.59429	9.83668	5.20816	3.4857	1.04105	1.75662	0.0464744	5.99014	2.23349	1.89628	4.14546	0.12758	11.1534	0.573186	1.48093	1.17088	0.959498	1.36791	3.33661	4.49758	6.36408	1.77152	0.900815	7.15102	0.110742	3.9657	1.24728	1.65796	0.414059	1.1859	1.03735
23.5774	0.275007		1.82784	2.9228	1.50767	0.44864	1.52284	0.384201	1.85972	0.493926	0.275041	0.334468	2.16565	0.778629	1.10984	14.6778	0.87919	0.110164	5.60745	2.49398	0.0230294	2.01343	0.577362	1.33776	0.00621151	0.154635	4.74577	0.378204	2.44029	1.25686	24.8833	1.9464	1.26687	0.15536	1.61092	2.43124	0.801829	3.99518	15.3227	4.49973	5.97991	2.97277	4.7386	1.15978	21.0096	0.445956	2.35628	6.63619	1.16384
25.7142	0.29993		0.466736	0.995746	0.748856	0.774379	0.440577	0.953678	1.71662	0.956328	0.941136	0.366718	0.100957	0.895275	0.092582	5.10877	0.753363	0.225886	0.608393	0.808791	3.72601	0.0723448	1.71103	0.889235	0.0680944	0.984247	6.13935	0.0532857	2.09994	0.0031718	1.73448	1.02129	1.08452	2.13168	4.17402	1.7091	1.10928	1.01207	1.4668	0.621558	2.22614	0.254698	1.1665	0.0802874	0.995364	3.00483	1.07943	0.984742	0.101275
28.3693	0.330899		2.02552	0.441611	0.850519	2.81621	2.89198	2.68862	1.12134	1.64433	0.165218	2.2666	3.99889	1.22738	0.546917	18.8986	0.139386	2.24903	7.2703	4.42408	5.17339	0.889614	2.66436	0.789318	0.0703662	0.100117	11.7891	0.641885	3.86968	2.76204	16.6548	0.40538	1.25567	1.37163	1.79245	1.96329	0.395105	3.50755	6.12403	2.0826	1.10535	3.42035	1.02656	4.71085	2.53912	3.84464	0.204054	0.644989	1.82523
30.7571	0.35875		0.396855	2.07067	1.43491	1.65162	2.7808	1.52202	8.93277	1.40161	3.64717	3.37138	13.4815	1.64514	3.73754	16.13	3.00924	2.4107	0.434013	29.0996	20.7156	2.05487	7.70371	1.35111	2.49382	0.436709	10.5706	3.6539	0.887027	5.10702	3.34203	2.18992	3.53751	0.103753	0.0978516	1.17973	0.795217	7.4446	0.484876	0.255448	3.02127	0.482739	1.47211	1.89457	7.26137	1.54143	0.087454	1.16532	0.696794
34.2338	0.399303		5.18027	3.45719	2.10934	1.84675	5.1412	4.32006	0.60942	9.13698	1.31173	4.251	3.5868	11.7715	1.43427	8.29288	1.59433	3.51071	0.441855	0.996392	1.05188	0.237393	16.3538	0.876764	8.59623	2.43136	1.1459	3.93925	2.3928	0.782886	29.1365	3.3081	1.91142	2.97638	1.87018	0.987843	1.17718	0.19495	0.619729	3.45398	1.33418	0.982349	3.03859	12.1739	0.700107	1.60379	0.188661	2.56511	1.03237
37.23	0.43425		12.9903	14.4669	1.65378	18.9985	0.592683	0.0974474	14.4433	0.334525	4.06179	0.086274	1.85936	6.7068	3.09336	0.367564	1.61531	5.19406	1.79587	1.81779	9.18592	2.46548	12.9502	4.59477	10.2068	5.86039	3.54179	5.81435	2.21659	1.10685	2.38913	0.334525	6.10062	1.38732	7.62996	0.507267	1.00233	1.15603	2.90308	0.935139	0.609281	0.832752	3.18338	2.28774	0.167379	0.944213	1.21714	0.510528	0.0892488
		delta(t)=2
		3.46399	5.11932	3.25816	2.16098	3.37178	0.460876	9.25441	2.4135	17.6663	4.05527	6.10643	3.52731	3.01487	3.67582	3.72269	2.00783	3.32326	1.59256	3.38982	9.17717	1.44889	1.91031	0.896893	1.63496	5.52857	1.42906	0.512174	85.1499	7.44222	14.1887	1.09524	0.661476	8.76344	0.662929	1.21512	0.992198	5.66046	0.31944	1.78091	4.95688	4.24917	2.16731	3.55626	0.606588	0.752864	0.0200824	4.04624	3.96868
		0.0916144	13.8382	4.07479	10.9012	13.0688	3.78845	21.7232	2.65689	3.84416	0.433909	4.3579	0.878136	4.94732	1.3998	9.86853	3.82184	4.62057	1.35296	18.6463	19.593	0.963342	2.42525	1.90495	3.74768	2.17977	1.21983	1.32666	48.6764	15.5908	1.47731	1.73278	1.93092	17.239	19.8712	0.60687	13.6073	7.22959	25.7359	17.3119	12.8278	52.7866	31.8427	9.68672	34.1236	2.04831	1.65182	0.870434	2.03184
			64.403	7.60863	13.4298	8.03191	0.634226	21.0498	2.1611	0.0345146	1.41919	1.64075	3.02975	16.7574	0.760568	12.7779	1.77496	1.7811	1.55703	22.5929	19.97	2.2677	3.57174	3.03813	6.61705	3.59697	3.28056	0.555995	9.39687	1.3969	1.89144	3.13533	3.79699	0.194579	5.93238	2.48391	6.93619	4.00898	35.6781	14.3581	10.5582	23.788	19.501	9.65418	54.4891	1.36114	0.470277	3.59274	0.560692
			40.8938	10.835	0.714913	1.42281	1.23421	3.52359	9.31611	4.35446	2.32903	2.92533	3.35795	8.69511	2.76953	1.68992	4.46399	10.0124	8.80247	15.5413	21.532	2.57166	2.38354	1.88717	5.66573	2.18711	0.129732	2.46739	2.58122	1.25039	3.74748	2.14796	8.2421	2.18374	0.311951	20.3621	3.06597	1.47596	10.583	1.89802	3.63209	0.737448	9.90544	10.1142	17.2787	2.06855	2.95675	2.24187	0.76204
			11.3213	3.43728	1.0832	2.73446	5.58386	1.21271	1.38746	3.65992	1.02103	1.84902	4.5172	6.06295	2.54936	18.9149	1.48361	8.46285	1.97453	10.0687	7.56954	1.29385	2.90867	0.767426	1.82286	0.890824	2.60639	0.970048	3.2587	1.03219	9.34571	16.2971	5.21794	3.67109	0.609873	5.35152	1.15325	2.11691	9.82709	8.0078	0.276295	1.26545	1.40056	2.11845	2.90835	12.5667	0.0982616	1.45885	1.18046
			6.6318	1.2594	0.0906289	1.00539	1.57925	3.17097	0.614434	3.73764	2.27391	2.79456	0.185078	1.02385	2.42345	3.6597	0.60654	4.55313	6.80868	1.65336	4.04598	9.22055	5.91393	3.90472	3.91209	0.887071	4.17665	0.784148	8.31506	1.67297	2.5	4.48971	1.40983	3.94788	6.33578	19.9623	7.17326	1.78429	27.1642	6.27664	6.3633	1.82105	8.90714	7.17556	18.0872	0.980391	3.05169	0.290753	4.21525
			2.80101	2.02053	0.655067	3.1901	6.02771	1.04934	0.982559	5.18026	6.85599	4.95389	8.44872	0.566096	5.97643	3.43203	1.71946	4.38331	9.591	25.201	23.7038	3.62262	12.1714	2.59603	4.77429	5.25201	26.2211	5.99787	4.38738	3.73502	7.2559	0.413343	0.208962	0.954135	3.71505	2.46122	4.11125	6.18942	18.3872	8.9966	4.28398	3.7052	3.22713	4.89653	14.0124	10.5457	0.614347	0.491971	1.05325
			18.747	7.3964	0.681853	8.41812	0.303853	0.906789	11.9851	0.541591	1.59283	2.49493	12.3484	0.0960056	1.6777	1.76362	0.699752	3.21295	1.55504	5.66503	7.30705	2.16694	4.54503	3.95714	0.705275	14.9066	20.8034	2.61027	4.80649	0.300327	1.66137	3.91754	7.11489	8.77387	1.18519	2.88123	9.14864	1.41207	4.70569	9.40438	4.33844	7.87297	6.47286	2.35395	7.17582	2.2178	0.792592	5.73768	3.19321
			7.36789	3.41631	2.52171	7.4993	0.317401	1.43928	4.40635	0.82873	2.57543	2.89241	4.73607	0.0243836	5.28825	2.52188	8.07498	3.43359	1.71299	0.546344	2.27719	2.38148	0.109851	2.14081	2.71725	0.833151	0.381793	0.0134007	0.502871	0.0640809	2.91036	2.81248	20.6642	4.55477	0.626471	4.48068	3.88908	0.548111	6.12751	0.0247339	10.5348	10.0245	39.9994	4.06205	13.312	2.80683	0.623347	8.71849	0.0992033
			0.693596	0.311936	2.06033	0.806095	1.06484	0.353808	1.3402	1.24222	0.652586	1.44438	0.407765	0.0878841	2.59625	5.03004	3.67345	0.849698	0.187531	2.80942	1.42713	1.6599	1.94184	0.122428	6.94727	0.841585	4.65817	1.41911	2.20524	0.138743	1.25467	3.40058	37.3823	1.60212	6.70604	1.10358	3.55238	0.0917021	0.269703	27.469	0.961005	2.15362	0.709847	20.8065	6.01751	3.44741	0.0492178	4.77972	1.48336
			0.95985	0.799179	3.22767	0.2769	0.551454	1.66194	1.35929	2.17615	0.251567	0.958888	0.0813891	3.2342	0.151685	1.78021	0.515977	0.528278	1.58097	1.0795	1.27361	2.02494	3.02353	1.0887	0.346074	2.3286	0.116716	2.19657	2.73216	0.44028	1.14103	1.55017	0.068302	1.47484	1.05674	2.87088	1.32438	1.96951	1.00789	5.95384	1.81764	3.09263	2.30351	8.16625	0.956115	8.70168	0.887602	0.373657	3.72989
			6.54453	2.80693	4.75627	11.7033	1.50482	4.2859	6.76291	3.63285	3.22045	23.3638	3.41207	22.6054	14.7929	9.3613	12.8231	19.9959	3.12739	4.48513	9.49746	7.42711	2.63882	5.00108	8.35368	1.39114	2.14449	2.22099	2.25529	0.30861	3.18824	13.155	29.956	3.92577	11.3214	5.22462	14.2528	2.30392	2.89732	5.42091	8.64019	1.91383	7.42208	8.43267	20.5746	12.1543	1.25485	1.33376	2.91796
			11.0634	3.19639	8.3276	16.5218	0.236668	12.8137	17.7046	5.8611	1.57709	31.3331	1.88897	24.1335	13.3347	52.9792	20.1688	17.8292	9.57099	4.50884	0.790314	22.287	3.21954	16.9262	4.97183	1.60691	8.05822	1.42854	6.46158	0.294443	6.88539	18.5128	35.1667	6.79725	7.39937	1.91857	6.59477	5.29932	5.33693	3.32024	5.85361	17.355	1.87533	3.24183	1.99168	11.0126	0.856235	0.858265	0.776652
			2.66566	0.726951	4.11433	0.80899	1.34711	10.1231	0.191283	1.74158	2.67487	2.18371	2.588	6.39172	6.33281	78.1369	9.17931	3.13898	4.5672	22.1586	5.02815	10.5381	2.56256	6.14968	0.0551133	7.14428	8.01292	1.688	8.85601	1.61313	69.3507	2.69831	5.05048	1.02772	3.71811	4.8566	7.39903	11.1092	7.06746	6.38496	4.76557	6.23368	3.78511	6.51453	17.7154	2.33702	0.795056	2.26331	2.62087
			4.08393	4.07505	2.8988	2.16084	2.64662	1.51332	0.0199492	2.10133	1.37356	0.262188	1.33331	2.92835	1.83989	25.3766	2.24713	0.0759958	2.65003	4.05558	3.27182	2.8488	2.03209	2.5534	0.0780143	1.13067	18.5447	0.412716	1.04409	1.15425	38.7654	5.71942	0.395829	1.13797	6.90102	2.25361	0.0320238	6.02473	10.0576	5.21836	7.84812	2.16829	2.41672	1.3527	14.5181	1.98899	3.42996	2.73752	1.6023
			0.659659	1.31514	0.188096	2.30934	4.1617	5.42671	3.86964	4.9298	0.450838	4.00536	2.97252	3.22568	1.08866	28.3352	1.43277	3.12359	3.67242	6.13675	16.1024	1.42843	6.79607	1.91094	0.222904	1.07963	1.42871	0.762082	3.8181	2.69305	25.8797	2.06601	1.68945	1.85097	6.86551	0.415933	2.06163	7.55939	1.75163	0.445844	5.48901	4.18739	1.28764	6.01393	3.19884	0.124252	0.957256	0.426454	2.78639
			3.14239	0.785807	0.950799	1.73407	9.5603	8.02999	12.8068	5.40193	2.80959	10.1036	29.8103	5.57065	2.34189	65.6534	2.08819	6.60568	10.9768	45.596	44.1071	5.64655	13.6047	4.17097	2.01477	0.703501	0.138211	6.97435	4.29661	11.2094	30.2206	3.33302	9.00832	2.21886	2.52167	4.32864	0.935152	2.66596	6.41258	3.47122	3.24219	2.48068	1.81993	1.11738	14.2054	9.66139	0.530444	1.32535	4.64041
			2.75043	0.683413	6.82911	4.83083	14.0018	10.968	13.1823	16.3328	9.27215	9.90002	29.1684	21.4435	9.05585	47.1806	3.81926	7.02513	0.568472	40.4792	25.3875	3.66117	44.372	4.40051	20.3039	2.33262	6.58291	12.554	5.36511	9.06462	43.5761	3.42578	8.82013	2.34512	1.12276	2.55183	3.63293	5.83771	0.291627	5.5689	8.27731	2.74816	8.55496	4.68805	3.45251	5.31654	0.513052	7.05483	2.85007
			26.4252	32.0676	7.36874	31.3896	8.65847	5.47828	19.1472	6.48466	7.87706	5.38846	10.2691	31.0076	2.66942	11.9583	6.40966	17.1517	0.670825	4.70094	5.0465	4.00088	58.4085	8.04475	37.3736	12.2619	4.88631	18.3038	7.84109	2.53354	16.1278	5.41496	13.8345	4.58878	5.81585	1.63872	4.30188	0.931515	3.5335	0.834677	1.7738	3.03193	8.2287	5.87189	0.907991	0.609825	1.19931	3.9169	1.70803
		delta(t)=3
		5.05336	23.4506	11.8611	3.18774	14.8748	1.59359	33.4559	3.20956	18.2164	0.904655	9.08354	0.0270927	11	5.05558	12.2201	4.64363	7.56769	1.57659	25.982	14.5942	0.376709	1.76935	0.830258	3.81457	10.7008	0.46677	0.728811	45.2188	17.8138	2.05234	6.12387	1.15977	21.5025	9.40747	2.10313	9.89883	12.9302	13.4323	3.60475	14.6704	37.2146	20.0181	6.73987	32.7566	2.06005	0.6272	6.64716	9.56742
		0.139989	77.8217	13.9951	13.7009	18.6853	5.13463	39.2229	7.94499	4.67045	3.38842	7.38447	2.12878	21.8419	2.4996	25.5918	6.38296	6.03769	3.57696	33.8243	50.467	3.86577	2.75451	6.67732	9.14709	5.62733	5.42311	3.0602	44.0928	12.3681	1.12282	0.82603	3.66093	8.29781	19.234	0.182175	13.281	8.1697	50.6011	24.3826	12.2639	55.129	47.1054	4.04022	60.8611	0.901203	0.0256048	3.48548	0.296171
			83.8878	20.6443	12.0401	10.3493	1.16359	19.7905	12.37	4.98478	2.29	4.13463	6.92423	18.039	4.67131	4.78961	7.86842	17.9274	10.4599	51.8752	36.2486	1.13703	10.2631	2.98583	9.38057	6.09079	0.747915	3.00855	6.83442	2.90232	17.7191	8.26938	18.2989	5.01959	9.31868	44.6053	16.5566	2.78455	47.5052	3.40467	12.4391	29.6408	39.0507	10.7844	88.1917	4.21625	1.47444	3.15974	0.0903358
			12.445	8.89057	1.37775	1.2069	7.07713	3.03521	3.82886	3.63971	0.670876	5.184	7.16885	15.0088	4	5.43933	3.22394	7.21477	2.60849	21.0329	30.2117	0.305743	3.80451	4.47504	5.95251	4.45456	0.637006	1.9182	3.58863	2.4035	4.47216	8.23745	7.1471	4.19734	0.383294	2.22538	0.505922	1.6179	3.13902	3.23251	3.3729	1.30985	4.04639	7.17446	14.145	7.73492	1.54881	3.84877	3.20139
			7.18169	2.68463	0.146904	3.04354	3.52064	3.51698	1.96475	7.61919	1.37661	6.03789	1.38045	7.97257	5.1276	11.5182	1.61731	17.3519	0.237127	9.46477	13.5432	7.86247	13.923	0.807676	9.02235	2.46262	1.39929	2.8344	7.93428	3.35876	15.1427	18.2399	1.65619	6.00146	3.97294	1.71081	6.41409	0.0919005	14.1635	18.5995	5.12507	0.263536	1.26499	9.78738	4.92947	9.2579	2.47526	0.00345156	1.27958
			15.3963	2.31347	0.290293	4.64812	6.03794	0.402462	4.33256	6.92234	4.9388	7.69475	5.8987	3.20886	9.04508	4.05455	3.18115	4.52754	9.80009	12.1454	20.4976	8.85378	13.2565	6.08653	6.08352	10.3006	27.7927	5.23907	3.05298	4.85283	6.31684	1.60625	0.109347	2.13557	4.03776	13.9572	12.7054	5.5732	32.9303	11.475	4.6104	2.68111	4.81912	9.82425	17.136	4.85012	1.25655	0.380707	1.27742
			17.1116	9.16122	1.81868	13.4317	2.58621	3.46856	9.57071	4.4023	4.42374	4.36332	9.9513	0.636868	4.23081	7.87725	0.715273	3.71473	5.21932	26.8536	13.906	8.85611	10.8075	7.39282	4.73329	8.70132	41.068	6.85244	5.21642	2.7645	4.88678	3.28842	3.9683	6.63167	4.90139	7.02152	14.112	6.14185	25.8891	17.8421	6.24488	18.3447	21.0363	9.5448	41.8429	9.25385	0.858024	1.6137	4.1765
			17.5818	7.72822	1.40519	10.4052	0.880208	0.639546	11.3341	0.902215	1.02583	2.37882	18.9237	0.970891	4.20514	3.02677	6.07574	3.04653	2.59756	2.45064	11.5691	2.13671	5.20216	4.52151	5.20373	7.17722	14.833	1.96202	2.3928	0.783201	0.92096	3.26114	11.219	10.3059	1.31349	7.56315	9.97151	2.10508	9.6853	2.58754	17.1799	11.9598	29.5248	3.59878	12.8704	4.21865	2.72308	11.246	0.721232
			5.19866	2.40811	5.52534	3.87297	0.286281	1.64654	7.46539	1.40722	3.75041	6.18213	4.10673	1.36682	9.62838	9.07744	11.0883	4.04232	4.88048	2.40939	0.506106	8.01445	1.32019	3.18925	6.46548	1.1526	0.692424	0.915058	1.36615	0.880271	2.72238	5.67532	27.7818	0.768653	5.09821	5.26817	0.22182	1.43586	1.02671	15.8387	4.7336	1.77484	9.23639	17.0091	0.0844616	7.29824	0.0348503	16.0508	1.84246
			1.17694	0.77594	1.75651	0.394901	0.958358	2.21901	1.1854	4.73679	0.307498	0.145545	0.752628	2.51924	1.40079	2.05419	5.01992	1.38675	0.609268	2.78428	5.07791	1.84004	1.96315	0.835801	5.24861	4.11631	0.196649	2.1042	6.40155	0.326418	1.35922	3.56706	28.9735	1.20184	0.477604	4.8991	1.72236	2.41061	0.343143	15.3906	5.14002	4.02019	3.16902	23.7428	1.96924	14.179	0.0802229	1.84894	1.43475
			9.05514	2.8064	0.400543	14.4876	2.47696	2.02408	8.84232	7.83047	1.52199	25.8375	2.98202	24.8049	5.93147	12.0791	8.33821	18.5125	1.06753	5.54205	6.69378	2.21756	3.49858	3.94327	4.90638	0.60469	7.48912	2.03586	4.43882	1.0505	1.78962	21.2995	19.9397	2.89178	0.596517	7.74857	4.93141	2.30528	2.11365	9.19691	6.22852	0.661737	0.815703	9.46666	1.73017	11.5008	2.42369	0.0498211	0.370246
			4.17086	0.682995	8.74538	15.5795	0.43315	21.6352	12.6797	6.25158	2.29138	37.4481	1.70478	39.3145	21.1946	68.6998	28.4498	22.2522	8.77802	15.3993	6.83089	20.794	0.977336	12.5466	9.6188	13.0966	4.74149	5.10047	11.0015	0.744282	8.19999	13.1251	44.7147	7.40927	16.9461	6.77954	30.1411	12.9875	7.50533	10.247	14.0138	16.4125	8.70107	4.85841	23.6857	20.681	1.19839	0.310137	6.61708
			7.60989	10.4454	16.8074	16.1121	0.916991	17.3361	9.38716	8.4329	1.92495	28.9975	0.012842	31.4461	18.9565	120.073	27.9615	20.7343	17.6358	11.5587	0.607511	36.4929	1.0739	27.4715	5.0271	1.78988	25.1698	0.838804	12.5372	2.72046	51.0632	32.3275	46.7565	5.28754	12.7975	8.36943	11.3608	13.0522	12.1094	13.9826	10.4376	11.093	2.5098	6.01999	28.6882	12.124	1.84606	2.83572	3.80992
			5.01509	2.12197	5.83412	1.88871	1.7045	16.2021	0.815829	4.11558	3.93402	3.30958	2.57954	11.6089	7.898	105.613	12.9149	1.82802	2.42167	25.8851	5.49453	12.3196	1.70802	7.94344	0.239407	12.2438	17.4933	1.14195	9.3359	1.47984	91.4204	6.26466	3.15946	3.28409	5.93836	1.67423	2.78157	9.54521	7.90709	9.20217	4.17903	4.18044	2.18203	5.72554	13.1802	0.0682714	1.89041	0.323099	2.56582
			0.444124	6.64501	2.74133	4.14721	10.5588	7.8206	0.84242	7.45638	0.594262	2.18587	9.24382	7.12895	4.37191	81.7239	3.50526	3.10222	18.0337	3.58388	15.416	6.69409	8.96228	5.63013	0.202124	1.4749	6.11593	2.07677	8.16947	6.92524	100.27	7.28872	2.92346	1.25624	6.43893	4.53254	0.423685	9.81938	26.8249	5.61671	7.20901	9.90162	1.19881	7.64762	9.64052	1.04021	4.60901	4.35927	5.7172
			1.18712	0.66796	2.16748	0.27271	9.88805	12.6956	23.3683	9.8143	6.65731	12.3303	27.6309	9.4297	2.03178	87.1051	2.28347	6.56689	6.43143	56.5197	72.4938	6.88201	24.7939	5.98862	2.33071	0.476519	5.70928	7.65511	6.88117	10.8864	44.2602	7.96397	8.36916	2.11026	6.92457	0.59965	0.762498	1.22814	2.51429	1.28161	3.109	2.57953	0.0869983	1.67487	19.1639	1.90159	1.35046	2.90818	6.10044
			3.93054	1.86973	5.52135	7.07177	28.3703	23.9778	18.5488	28.0736	7.96014	21.6313	53.0586	30.9719	5.94311	116.155	3.56907	16.6786	8.64579	60.073	52.4141	8.15997	59.7879	8.87176	18.9272	1.62332	2.02729	18.8599	12.4516	14.6033	113.965	6.18681	16.3115	1.31096	1.19183	3.36951	4.18837	2.70453	3.7741	13.3902	7.41839	1.746	6.97555	18.7847	8.9964	18.1665	1.34757	7.20267	7.79009
			22.4038	19.4289	14.6305	33.4573	18.4145	12.7417	54.2361	13.1514	18.875	10.8081	42.2191	46.8839	4.45192	55.0848	7.51316	20.9686	0.555627	56.7675	34.4415	11.6417	104.579	14.5205	58.901	9.09805	18.1327	29.1669	13.6173	9.40742	29.4359	4.12617	29.5755	3.36145	5.66764	4.74526	8.05878	12.0072	1.60641	1.97211	7.88774	5.93345	13.8796	1.17516	3.56125	4.08619	1.14778	9.34648	3.94094
		delta(t)=4
		6.63484	95.6208	20.6897	4.89724	21.3549	2.14885	57.5685	8.88323	18.7983	5.86493	13.4516	0.569492	33.0541	6.98943	27.53	7.37704	9.71151	4.33051	43.4391	41.7744	4.55263	0.984199	2.92125	5.94375	12.0233	2.23199	2.12083	41.0503	14.1928	6.67578	7.07351	2.07912	11.4615	9.01401	0.325009	9.25732	14.3759	34.0597	6.20846	14.0072	38.9382	32.5672	4.25494	57.5671	1.32075	0.332124	15.2177	2.12678
		0.197434	101.526	28.1853	11.3838	22.4306	7.19994	36.3335	21.8297	14.6934	3.12268	11.3578	7.25685	21.699	8.07546	4.07481	16.4522	28.1427	15.5317	68.2055	79.9367	1.60227	8.83722	5.13528	14.1104	8.58398	2.04955	4.96568	73.6467	14.9596	9.91326	5.88871	17.6486	21.6154	25.0378	27.9913	27.1017	10.6945	69.1695	8.47536	16.0206	65.9285	76.0805	1.97803	96.3007	8.20242	1.49972	2.82255	0.550698
			37.9114	19.7781	11.9954	9.95894	5.8085	16.0156	5.87071	4.0183	0.252929	6.46142	11.7027	28.0042	5.71419	12.4893	6.44438	12.3133	5.38454	59.1563	45.0452	0.202814	12.924	6.84099	10.1366	8.06696	1.68896	2.39864	1.88619	4.02938	19.5787	18.649	16.603	4.68685	8.68697	8.53917	5.93331	4.11	23.4407	2.5377	11.8627	32.7328	25.8589	5.62102	80.5509	11.6803	0.354208	3.89699	0.885977
			14.7098	6.47754	0.37525	0.0488103	5.04518	0.0819789	5.62889	8.62819	4.95778	11.4202	2.63427	15.5301	7.12347	3.5213	3.42992	17.0163	0.142105	19.7099	40.6537	2.05655	14.617	3.72311	10.7686	5.71408	4.98738	5.11628	4.68554	4.01807	10.8237	9.30553	2.97194	9.51804	3.91466	0.248783	4.94392	0.0164184	4.98878	13.1815	1.87696	0.983758	0.349485	10.8946	0.422462	3.71888	8.41265	1.99567	8.53991
			7.52934	0.251078	0.239096	0.549205	8.08212	0.321587	0.2165	13.004	4.0683	12.6773	5.3103	9.74519	13.4768	9.12983	4.37581	18.3	3.04385	20.7259	22.1422	7.68964	21.8428	1.88823	12.374	5.27606	15.7619	9.81293	0.754478	7.7107	10.274	11.9315	6.13248	1.64174	1.93511	2.64178	6.82891	1.43274	19.2047	31.61	2.98169	0.721251	0.394332	13.4096	4.1858	10.365	0.44204	0.988458	0.0228794
			46.537	9.22174	1.07855	15.0432	3.20455	2.86236	17.5665	5.94822	7.23726	7.20565	9.55901	1.38608	6.27706	9.70873	1.83312	0.497311	14.8715	13.2654	11.9595	16.3734	11.5279	15.5601	6.07553	15.4886	42.6307	6.07365	4.75847	3.38953	4.22319	1.0474	4.07447	6.51497	5.68564	22.3654	28.6746	6.21574	48.1695	21.4842	6.51821	15.9729	30.3102	15.4543	47.2136	3.11877	1.84056	3.68572	2.58001
			16.4936	10.0851	2.00121	16.8776	3.68494	3.62903	9.479	5.67668	4.11958	2.81682	15.5885	0.718196	7.0534	9.94036	6.18877	1.70962	9.18437	18.8395	15.5786	7.64443	14.4979	8.76715	5.36607	3.02111	32.5344	5.73658	5.56616	3.76246	6.44012	3.02496	18.4283	8.73336	6.55743	13.1718	15.3298	7.97564	32.6163	8.0853	11.6495	25.3277	54.3702	2.67134	54.466	10.9086	0.0257397	5.165	1.70957
			14.3674	6.48347	4.69006	5.37443	2.50473	2.39342	15.7763	0.190445	0.70188	5.8185	17.2126	0.33957	4.40676	8.66406	7.5475	3.55455	2.80727	3.77758	14.5164	7.54105	1.08765	5.23229	6.88337	18.245	5.9231	2.18002	8.33549	0.225061	0.167109	4.33079	16.7058	3.25447	6.34743	7.52518	2.30841	2.14213	2.72279	8.87763	9.35976	2.26144	5.89529	15.3973	0.374929	5.52212	1.11734	20.9654	5.51057
			12.8929	5.96842	4.53051	7.28421	1.2467	6.02427	9.79701	4.79743	3.32587	1.06391	5.36564	2.98168	7.22549	2.84198	10.1751	1.86695	6.15749	2.31623	6.92771	8.49106	2.09386	5.529	4.61072	2.45808	0.889663	1.86728	4.26747	0.363004	3.01743	8.33852	22.5509	1.17514	0.0860879	12.3671	9.13247	4.51731	3.1124	6.68859	12.0801	6.20339	25.9496	16.2466	14.2901	21.3926	0.197694	10.2917	4.64875
			10.3531	4.716	0.589255	8.63755	3.48095	2.27211	13.6868	7.66601	1.03509	21.2377	5.71288	24.0598	6.07374	12.0394	10.2991	17.4147	1.96709	10.614	4.30939	2.90333	6.11872	3.87306	15.4848	0.841052	11.6078	1.73924	8.02617	0.465081	2.6446	28.6896	0.509998	4.2817	1.118	9.44667	5.46934	3.03267	2.03686	20.4818	14.6575	0.109252	4.37366	25.1512	4.71299	17.1029	1.21737	1.17609	0.475647
			6.2867	0.865432	1.50126	19.1802	1.05101	15.0699	15.6068	11.4217	0.570632	39.7238	1.29537	43.964	11.2035	72.6217	21.5858	20.0473	3.59738	9.9013	3.03744	11.2617	0.757054	10.2669	5.8537	4.30395	7.69271	7.15104	17.1587	1.25637	10.1572	20.4335	32.1618	7.65386	3.05797	8.66407	13.3748	13.2027	1.75951	3.93773	9.42117	5.81929	0.845924	1.29607	4.5895	17.3652	1.40641	1.43059	2.5397
			2.27306	5.92515	17.226	13.7261	2.8998	26.3113	5.37338	9.90892	2.58356	36.5664	0.0909958	47.6269	25.9646	139.185	36.3964	25.4903	15.253	27.424	6.06338	34.4171	0.139373	21.8815	9.56427	14.8397	16.8827	3.0706	14.0844	3.25839	56.9703	25.1792	58.0693	5.73918	27.8478	17.1582	40.5632	22.9974	18.9962	23.5515	20.2779	14.0049	12.9172	10.5739	73.3917	24.8137	2.65485	6.18026	11.0692
			8.195	9.19531	18.831	12.647	2.26998	21.9078	16.7807	14.7123	0.640703	35.4902	0.0491514	42.8922	20.7913	151.392	35.8684	17.2299	12.6543	16.5104	7.27616	39.6092	2.88779	31.7507	6.26117	5.27924	48.7558	0.48294	12.6986	2.57788	71.4352	44.2035	42.2372	12.6837	10.3233	5.45677	6.18419	11.4698	12.195	16.5016	5.18699	9.37795	3.13734	5.38019	22.6362	3.75586	1.2357	0.769635	4.60852
			0.67799	3.51373	6.038	5.83995	9.01366	30.3695	2.90146	10.8644	2.59746	5.71445	9.01447	18.6449	12.4021	200.437	15.6935	0.583957	15.0192	14.7925	9.31566	19.68	8.38095	13.3647	0.434969	13.3962	12.9038	1.55708	22.5334	6.89119	177.752	6.94025	8.39083	0.877887	3.48556	6.53656	2.19443	5.41183	12.3994	5.78392	3.07305	2.22558	0.678501	4.08263	6.27794	3.00215	2.52116	1.23349	4.58441
			0.150216	1.30702	6.71117	0.586931	18.9399	16.1748	12.1928	14.0048	6.55355	8.60418	38.6373	15.5959	2.0841	168.903	1.10316	7.52967	23.885	53.0902	70.7803	15.8699	25.4477	12.3566	2.55737	1.08035	18.8459	10.6829	9.52321	19.5343	135.398	17.2942	12.8162	1.66262	5.74808	3.99816	0.654097	0.80211	30.1838	7.95302	1.0182	9.10587	5.27832	1.92939	0.915745	3.35599	5.90455	1.48287	9.32206
			3.69285	1.4323	8.53873	3.22103	29.2881	31.8129	30.614	37.847	13.8121	26.3463	49.8459	41.0804	4.91668	147.83	5.91545	17.8043	4.81205	72.4903	81.912	9.64985	81.3413	11.1456	19.6947	0.965935	4.26412	19.3857	17.3223	14.1974	136.188	9.8108	13.0523	0.335402	9.22532	0.922367	2.33406	1.92695	0.706099	8.88774	3.98992	1.06728	3.21967	21.3129	12.6345	6.46475	1.91136	10.8815	9.48443
			30.9401	25.6704	13.2087	47.7346	35.1957	26.7267	62.1091	23.5845	18.2947	22.8969	71.3073	62.1443	1.87807	126.837	7.98759	36.9487	10.5078	76.5626	57.253	18.8728	128.389	21.7713	56.7369	7.40082	6.33243	38.1143	19.8608	11.494	89.0915	7.03662	42.3378	0.482065	3.11113	6.48005	9.24478	6.74061	11.6332	7.63646	5.63383	4.50859	8.79586	9.30456	7.95695	14.7939	1.83329	8.42502	9.35856
		delta(t)=5
		8.04315	126.271	40.2019	4.01865	24.5541	2.83584	54.9471	23.3419	39.5634	6.08074	18.5852	3.73984	30.0417	15.2562	6.41754	16.3962	34.1132	17.8295	81.7032	68.7041	4.90825	4.76625	4.96218	10.8238	19.3373	0.110306	5.83704	69.3466	16.7608	2.38428	15.2994	15.2427	26.6612	13.0883	35.0015	22.8012	16.1368	47.8475	1.53422	18.0475	48.3088	57.2143	2.98848	90.9176	8.25196	1.18573	14.2829	4.945
		0.261433	50.3271	24.5846	10.8272	22.2128	14.7012	29.2653	12.8329	14.3598	2.08456	14.1553	12.6949	32.879	10.0976	6.93173	14.0181	17.7275	7.39761	77.4541	95.1408	0.906254	11.3198	11.7984	15.485	10.9915	3.43363	4.28534	70.3627	15.9168	11.0161	16.8972	15.9725	19.3061	22.7597	3.85735	12.7482	12.771	41.6027	6.69426	15.4601	70.7051	58.5087	0.345914	88.31	17.4564	0.193534	3.17574	1.65898
			43.3486	16.6327	12.4126	4.93504	5.45308	7.39298	7.72826	8.52808	1.28495	13.6365	7.66569	27.6445	8.26946	15.666	6.77841	26.2095	0.638864	58.6283	64.1957	4.14459	31.1587	5.80232	17.5111	11.053	7.1841	5.7469	27.6966	8.94132	27.3542	20.0951	9.96755	6.19771	2.70565	4.97611	4.70674	2.88965	6.59319	0.446084	1.0091	22.5591	10.999	4.32153	26.6445	5.58065	5.02252	3.63101	3.18362
			6.68002	3.24301	0.863423	1.55118	10.2615	1.82284	1.0941	14.3757	11.2618	20.1074	8.45214	21.3815	16.4954	2.87017	6.84434	18.0815	2.74116	30.7251	39.0141	1.88221	20.3791	3.8488	17.4394	10.5751	29.1677	13.8966	0.0401324	8.84884	10.222	5.95606	8.52404	4.28246	2.20576	0.645805	6.04547	1.52013	6.8727	22.3971	3.27351	0.836836	2.32117	14.8406	0.000511799	4.56584	3.95925	1.62417	3.8933
			27.5354	1.54239	0.495125	7.52679	5.49687	2.50259	4.62928	12.2202	5.4321	11.5098	12.1737	9.74273	6.6947	10.7433	0.270676	6.95113	2.96726	21.6906	15.5724	11.5958	18.9281	8.07111	12.3828	9.35193	26.5232	10.5713	0.433841	5.61735	10.6375	6.37704	12.9629	0.465276	3.11944	1.1171	16.5154	1.05997	33.7569	48.3392	3.97925	10.1085	13.3514	20.6549	22.8834	5.51821	0.533783	5.46791	0.972065
			44.0505	11.3503	1.54361	17.8794	4.69711	3.30157	17.1289	8.12849	6.18456	5.04168	15.4195	3.68333	9.08576	12.946	8.73326	1.82226	16.2342	8.12731	11.5894	14.5705	15.7395	15.3956	6.00993	6.01399	34.0824	5.0144	2.26075	4.69155	6.26505	3.02099	20.1857	8.93792	7.6068	22.8642	30.365	7.76548	59.6739	10.4511	11.671	22.6537	70.8633	3.50751	60.5592	3.72552	0.408053	8.43292	2.02046
			13.8064	8.51634	7.65516	10.2971	6.21186	5.05628	13.7206	2.25299	1.67883	5.45809	14.0294	1.17634	4.43835	15.2797	7.4009	1.20739	6.6346	19.2061	21.2239	15.784	8.64364	9.26595	2.43338	11.0318	18.4134	4.82117	1.03878	2.47223	3.89045	4.63212	25.8162	3.40427	0.243982	13.6855	3.5057	7.2811	22.5398	1.05807	8.9031	9.56723	20.3114	8.1817	16.2073	8.3015	0.496272	11.4991	2.87527
			26.086	12.2945	3.93708	11.653	2.0824	1.9646	19.8431	2.45676	0.741309	2.46959	18.7364	3.45868	5.6755	2.24805	9.12744	1.4817	4.09489	0.703578	13.0684	7.99535	0.677414	8.26853	6.94268	3.68069	17.0039	6.60917	7.9539	0.290174	0.0408228	7.83777	12.6155	4.11369	2.49281	14.5791	16.8258	7.50614	5.77248	2.34072	18.6615	5.87377	18.6564	12.4453	15.0722	21.3238	1.3396	14.0833	6.08492
			0.122081	2.87701	1.2074	4.32071	3.06862	1.80643	19.4002	8.53443	6.62315	25.5195	14.9557	24.5361	5.59219	9.96021	7.80564	6.05893	0.2672	9.56123	10.4756	1.09022	4.1115	0.289567	14.2052	0.0205462	4.90975	1.74426	5.75491	1.23204	2.46912	26.6886	5.5764	8.09574	2.17409	19.2249	11.9866	4.8641	5.83582	9.8305	25.3299	5.94042	29.5732	17.2325	23.1811	23.4069	1.66035	9.05525	0.779955
			7.51964	1.65878	2.45646	12.3538	1.83302	16.4695	21.8358	11.4991	0.751328	33.5162	3.25901	41.6402	9.0519	69.8292	18.2842	16.9825	7.91698	12.6636	6.36939	12.7018	2.12088	10.8149	17.0008	10.1742	10.4352	6.88842	22.8025	0.742036	3.65969	27.2134	0.52338	9.63253	4.12547	12.925	14.5028	14.8281	5.01498	11.3585	21.8736	6.80404	5.11061	9.79357	7.8172	22.9955	1.4429	4.71949	1.85456
			3.1847	5.55826	5.57903	18.1304	2.4797	19.1125	6.90772	16.0395	0.916927	37.83	0.123873	54.2392	16.0426	149.923	28.7711	23.1198	9.28994	18.6217	2.53421	22.2959	0.865044	18.4419	6.0015	5.68436	24.4063	5.5006	24.0114	5.00189	63.9826	34.8905	43.2519	6.77841	6.50428	20.2657	20.1826	21.033	13.2515	14.6471	20.1043	3.18355	2.26314	2.58745	27.1577	22.2727	5.15332	2.19421	3.82757
			3.21735	6.19832	18.7391	9.24311	4.88159	34.4233	11.9966	15.4775	0.785498	42.9817	0.0825397	61.5815	27.4705	177.438	46.3018	21.8838	10.8147	34.7751	17.987	37.4221	1.04794	25.5111	11.2175	21.7315	31.8867	2.64628	18.3239	3.06254	78.2598	36.0739	52.4465	13.7121	28.8373	12.6601	28.7283	19.4183	19.1708	28.2064	10.9816	11.1647	15.0566	11.3335	66.058	10.5982	1.53797	2.87885	10.835
			10.7808	13.6621	20.544	27.3991	8.95901	39.9201	24.8991	26.1312	0.572561	46.9238	3.37381	52.8536	25.7089	264.578	40.4798	20.9397	35.0666	13.9387	22.9206	52.3484	5.26061	41.8792	7.05931	5.64866	26.5951	0.570677	28.0781	10.0627	141.669	46.5827	58.0532	7.43556	3.88399	11.507	3.77058	6.65013	19.0683	14.1319	1.71323	1.72968	0.581451	4.84571	13.2669	12.9353	2.29094	1.35098	10.251
			0.820872	0.429134	11.2085	1.55859	18.3268	45.4817	19.9695	18.8652	7.694	9.75011	44.509	31.1264	4.72861	329.618	6.30861	5.36701	19.3079	66.8062	55.925	34.181	19.4357	23.16	2.91265	11.1435	18.8531	5.45244	26.0082	20.6608	224.173	16.9058	22.8186	0.610669	2.7063	8.22231	5.6106	6.18396	16.5968	7.17831	0.181589	4.06814	4.14934	2.12972	0.0462853	8.45475	3.43909	0.686716	6.59453
			4.67353	8.37353	16.2268	2.1372	43.7851	37.1767	17.7398	45.4398	13.3634	20.9744	65.4476	52.7086	2.45354	248.151	5.19143	18.6296	20.7783	68.0688	80.3007	19.9886	82.4424	19.6662	20.3734	0.357223	17.8771	24.8415	20.7026	23.6262	272.765	16.7184	20.5737	0.198274	11.1113	1.22327	3.53569	0.690252	22.5632	20.2183	0.509611	7.50414	15.7278	23.5514	2.04838	9.45556	7.74473	2.42214	11.3161
			28.5229	24.5069	17.3592	37.2172	36.8287	34.7315	84.1124	32.2337	24.6405	27.9345	67.241	74.6363	1.13864	161.101	12.5254	39.7173	6.13595	91.3537	90.1879	20.9507	159.182	21.717	58.2021	10.4379	15.5251	37.9787	28.9202	11.1157	110.435	9.78501	36.2037	2.85659	0.0779783	2.51453	6.17951	3.95421	4.85705	4.18482	1.73495	2.91947	7.44877	11.0969	12.0555	4.55981	0.390821	13.439	11.1653
		delta(t)=6
		9.33479	69.0267	39.0679	4.11216	24.5545	7.6982	47.3588	14.0064	38.116	2.70298	21.9174	7.78904	43.4098	17.9739	11.0267	15.0703	19.6312	6.06934	90.644	82.7395	1.34387	6.34967	6.39097	12.3026	17.8396	0.021612	4.97649	66.6927	17.5878	2.40576	27.6447	13.7913	24.0608	11.3734	7.11499	9.96127	18.9413	25.1643	1.78979	17.4581	52.4263	41.9832	0.479358	83.1349	17.7418	0.20739	14.8242	2.10096
		0.334557	56.2712	20.2537	12.1755	14.1274	15.5196	20.6003	16.0199	23.9682	7.72759	24.278	6.4379	32.0338	14.2242	14.4319	14.3157	35.7429	1.98398	74.6876	116.086	4.8693	28.6449	10.9512	26.2427	14.4255	10.6468	9.48954	47.294	26.1411	20.0712	18.5949	9.57961	17.3872	8.54702	1.00476	10.3487	6.8211	11.4044	0.56108	5.07993	51.3672	32.9333	1.66638	31.1578	10.8531	2.76653	3.55481	2.80524
			29.5805	9.34393	15.4482	4.38542	12.1392	16.3531	2.06152	14.2078	5.57021	22.7278	2.40315	36.2392	17.3124	15.3724	11.2162	27.6333	1.12111	70.9769	77.788	3.86611	39.0305	5.56987	25.5928	10.5172	33.2807	14.8937	11.9883	15.2444	18.5465	15.2858	18.9074	1.86894	1.09422	8.94353	0.931809	3.76468	3.93585	3.64402	2.80282	16.7082	18.6658	6.41393	29.5846	4.54591	1.77099	1.68971	0.700657
			0.772095	1.59724	0.048522	7.25245	7.38307	0.549815	1.46324	13.4406	8.39967	18.1856	17.422	17.024	8.47533	6.77465	1.14142	7.52848	0.813138	31.5427	34.9259	6.68021	17.2657	12.3143	16.7174	16.2181	43.9427	14.9138	0.331452	6.1471	9.28924	1.16352	14.0008	3.3461	3.39123	1.44036	16.2286	1.67351	13.6378	36.09	8.6027	10.444	6.81913	22.8028	7.43489	1.66807	4.26613	10.4042	4.60494
			24.4106	2.82309	1.58934	11.9314	7.21421	3.04096	3.87803	10.3175	4.55205	8.39195	18.4897	9.89958	7.54495	13.774	1.98028	5.88086	4.30075	17.883	10.5071	9.75035	25.0503	8.04846	10.8152	2.14861	20.1713	9.32539	2.42887	7.38345	19.886	10.4409	4.41776	1.2487	4.58157	4.4257	17.8608	1.8946	44.9645	29.9957	8.64905	15.2704	43.0092	7.5801	32.4061	2.56626	0.204092	10.8789	0.14002
			38.3313	9.40416	5.91207	11.0288	7.8344	3.58106	22.5621	3.97227	3.97354	7.99735	13.8748	1.55712	4.87055	23.2588	9.48945	2.6248	18.3526	9.73734	17.2712	24.7028	10.2497	17.7993	2.23247	17.1857	19.8111	4.04472	0.846763	2.77286	3.76193	7.68701	27.7655	4.85251	0.228776	27.8455	12.1312	7.51287	42.2049	0.369843	9.0964	8.00244	27.3709	4.63334	19.5725	2.75136	1.39221	16.711	0.570856
			25.186	14.8344	6.82065	17.8939	3.92368	8.60668	16.9824	4.3014	2.42035	5.19525	14.8962	4.92661	8.42036	5.69303	9.4547	0.826106	8.1513	12.8394	13.5288	17.0722	4.49967	13.1719	5.1735	1.33212	35.6219	11.4251	3.97091	1.77681	2.16466	7.92146	20.3317	4.16287	3.7145	23.2277	25.208	15.9917	31.615	0.618979	18.6567	15.8744	40.5317	3.3388	56.2909	25.278	0.736062	6.63357	10.0468
			1.89106	3.40513	0.487253	12.0675	5.47387	0.51661	26.8135	4.32114	5.04677	35.9152	31.9471	26.89	11.6589	7.63484	12.2519	6.74218	1.11264	1.60351	0.737937	1.09469	5.84554	0.0968356	20.1911	9.65317	1.72705	7.30591	11.3533	0.0196833	4.78562	18.776	5.50686	12.2633	1.00188	20.1597	17.5862	8.50148	9.08781	2.17041	34.3665	7.92939	20.5604	13.1789	23.3536	29.4567	3.45015	12.0466	1.41297
			0.180419	1.46568	2.51252	5.8499	1.38076	17.151	28.2941	12.5463	2.19706	36.6892	7.03873	43.4591	4.043	57.8348	9.33492	8.57909	2.28605	11.9253	10.2883	5.8388	1.0153	3.11273	15.6545	6.60667	6.37886	6.54807	19.1673	1.26716	3.12743	23.2854	9.21673	12.2555	5.95089	23.9111	27.2889	18.3962	14.0299	4.18021	34.6753	24.0985	30.9003	5.62719	26.2205	28.6707	1.63961	16.7475	3.57727
			3.39693	8.78615	7.78691	11.6888	2.65594	20.5632	11.3722	16.6444	1.41062	31.4471	0.621388	50.473	12.1903	146.887	22.6397	19.77	12.4718	19.9033	5.68258	24.5035	1.18107	19.6759	17.357	11.1959	29.2383	5.50012	27.213	3.75633	46.6188	43.4276	3.41862	8.40826	8.46629	25.9984	21.6014	24.5847	16.2375	23.8156	26.5715	7.00919	11.2937	6.37062	37.3814	28.9935	2.2252	0.31829	4.92401
			3.61215	5.21692	6.46644	13.7612	4.81847	25.9509	14.9625	23.2545	0.593677	44.8836	0.0145867	68.8776	17.6602	182.873	37.4964	19.7847	5.53262	25.3766	11.6298	24.8244	4.53421	22.7988	7.28325	9.34449	46.5216	4.6158	26.6253	4.78493	86.2539	47.7607	38.9598	11.9814	6.07665	16.2304	12.6423	16.7289	10.931	13.3208	13.1441	1.95138	0.419693	3.41993	22.836	9.80593	3.9479	0.243261	3.40098
			3.86911	9.74765	21.0141	21.7547	13.9939	55.3659	18.3106	27.0509	0.90184	51.1735	3.10777	71.8625	31.4737	293.091	51.4721	27.3954	31.3489	28.3688	35.0435	49.8412	4.99303	34.7152	12.6001	23.3596	21.4677	0.8263	32.3522	9.14884	152.599	38.9413	69.9282	8.46422	17.4006	21.6386	24.5205	9.73399	26.8656	22.1631	5.12396	4.35377	8.22198	21.0218	45.9571	27.2036	2.79814	3.64209	12.0902
			8.70178	5.94959	28.2046	20.4931	15.7224	56.3665	58.2094	36.2468	1.74643	52.7045	28.7201	71.0111	9.88889	410.161	25.4123	37.5579	41.0608	79.4342	86.3738	75.0579	24.8226	58.1373	11.1524	3.73924	50.0462	4.62926	31.6237	24.3926	185.858	68.9145	90.2475	6.25114	2.77948	11.4556	7.11414	7.48362	24.1958	16.7014	3.43307	3.84438	2.30513	2.15245	0.978409	23.3582	3.2718	0.238646	14.3549
			3.46717	4.20005	22.6976	4.14196	42.8249	77.789	26.8772	53.682	13.5777	25.877	70.3905	79.879	1.61177	438.842	12.9878	10.5886	14.9133	80.5751	60.7674	40.1101	70.2675	32.9507	21.079	5.52631	21.0786	18.2596	43.3461	25.3806	391.633	13.8075	33.0861	2.25314	8.0412	4.69659	11.3927	4.22431	10.861	15.5121	1.81051	7.3294	13.9862	12.2588	0.429042	16.3071	4.74078	4.81942	6.7669
			23.1542	44.323	28.1242	33.8467	53.1139	40.4787	61.0087	39.5236	22.1613	22.4812	86.745	90.5701	0.0425272	264.276	12.4396	40.1553	22.0773	88.876	87.8464	34.4796	160.632	33.8185	59.3554	8.59702	37.3263	45.9316	29.5236	18.8307	238.195	15.2794	48.8599	1.8286	1.83006	2.51362	8.27928	0.164446	31.0995	12.6258	2.02686	11.6285	20.4212	14.4615	1.51618	6.28775	4.59084	2.03626	12.7312
		delta(t)=7
		10.8558	75.2063	34.498	4.21814	15.9257	8.56085	32.9447	17.3393	49.8218	9.48551	34.1041	3.06175	41.629	22.9691	19.3427	15.7669	39.5238	2.62075	89.3954	102.807	0.692528	21.2678	4.09374	23.6515	25.2897	3.30765	9.67961	43.3709	28.3208	9.74593	29.1672	7.43778	21.6068	2.59363	2.9629	9.91758	12.4614	5.03593	3.31617	6.22542	35.6698	21.0066	1.15134	28.9256	10.431	4.46473	15.2669	0.243655
		0.411915	39.7239	14.5657	15.0668	12.8557	25.7798	33.4707	7.10916	33.0463	14.6922	34.9782	9.83235	41.5544	25.8999	15.8548	19.1461	37.5669	2.24956	85.4928	107.799	4.52252	36.4527	10.6826	35.4298	12.7181	39.6759	20.4032	46.7389	34.605	17.0106	13.0208	18.3287	11.7563	9.06884	2.45426	3.81201	3.79323	7.50394	0.927587	3.74747	43.2894	44.2008	2.9866	34.2448	9.09601	0.592059	1.30583	0.47536
			8.24588	2.34518	9.40196	1.51066	8.20308	11.5357	0.470063	13.3562	2.58373	19.3707	9.35181	28.989	8.00879	24.3563	3.31276	14.5495	0.750318	71.6105	68.6385	10.3524	34.3936	15.0085	24.7938	15.7912	48.4597	15.893	13.0633	12.4945	20.006	6.27987	23.4003	0.224156	0.558221	6.85936	2.0544	7.0351	0.549364	10.8901	6.92435	7.77441	2.21141	11.3822	8.5028	1.6172	2.00609	9.87086	1.85402
			1.23791	0.296292	0.645915	9.26969	9.34899	0.308827	2.28662	12.0328	8.08024	13.9521	24.7296	22.279	8.91844	9.81322	1.14991	5.87405	2.05085	28.8221	22.9056	5.82502	23.4553	10.3496	22.508	5.47803	35.4125	13.3659	0.599669	8.16344	16.3309	2.6737	2.64522	5.18176	4.89415	5.13751	17.5622	2.47412	20.0175	20.9804	21.7263	16.6276	28.7636	18.2839	13.1962	0.60827	1.75457	17.8647	5.02309
			19.7734	1.81627	3.49388	7.32759	10.7032	2.78087	6.60618	5.95726	2.65989	11.2149	16.9314	11.0853	2.1271	30.1661	2.28809	5.25039	4.60387	24.5369	16.9167	16.8731	19.5366	9.6936	3.85391	9.99852	10.1898	9.50182	1.57772	4.58544	16.3497	17.964	7.84306	1.07689	0.84432	3.42006	5.21509	1.62289	28.1762	3.33719	6.04786	3.89033	11.8638	8.68642	5.43893	0.503234	0.274343	20.4426	1.47961
			56.0207	15.281	5.12845	19.4309	7.247	9.21735	27.1273	6.74264	4.72382	8.29128	15.2172	7.41435	10.3098	10.9701	12.8732	3.3487	21.4525	4.01331	8.7122	26.4398	5.49852	23.0362	5.46553	5.1926	37.0453	10.22	0.274547	2.64172	2.0664	8.47072	22.1556	5.52166	3.61623	41.9172	43.3805	16.324	54.5466	0.951896	18.8654	14.1294	52.6998	0.984946	62.2064	15.4402	2.08405	10.6598	7.8526
			2.72563	5.40071	0.611346	12.0009	7.38208	1.08228	26.3817	0.714274	9.41834	44.8532	24.9866	30.6404	19.1445	5.11715	13.4839	19.4134	7.01205	5.33978	2.88079	1.62908	20.1749	1.21189	18.2871	4.67719	9.34297	12.9419	3.09456	1.04074	13.1746	20.983	3.74367	14.6018	8.50109	30.3431	29.7697	17.7453	41.5965	4.61861	33.6773	18.8728	41.875	3.75746	73.2201	40.4031	2.0022	5.50081	3.6337
			3.62563	3.66845	1.64343	13.8576	3.48892	9.67564	35.9473	7.26982	2.28774	50.0284	27.1158	45.5213	11.8466	51.9522	17.1085	9.64391	8.6929	4.57348	9.63262	6.15279	4.06057	1.95241	22.041	0.450646	7.0987	13.7941	28.5923	0.15146	7.95116	15.596	11.4591	14.9323	2.55339	27.0209	36.2172	25.3321	19.0563	0.227709	45.4159	29.2269	21.3752	3.88962	27.7855	38.6036	4.33653	20.6848	3.40458
			1.64697	6.29267	7.16626	3.85493	4.19832	20.3076	15.8055	17.8519	0.941412	33.1617	5.11462	53.5215	4.39095	130.323	11.204	10.5945	3.02729	19.3848	9.33912	14.6705	0.62226	8.36461	15.9988	7.75969	21.4494	4.97449	24.2002	5.03872	45.6484	37.1594	17.1338	9.89424	11.1277	41.0647	37.3605	25.4611	25.2033	14.6391	38.8722	24.2695	43.8606	2.60494	78.4301	35.7314	3.0027	2.32298	5.12937
			3.29584	9.28747	9.69149	8.59538	5.22003	27.8371	21.0105	22.593	1.11323	38.0518	0.855079	64.8089	13.3188	177.527	31.4165	17.031	8.70611	27.7758	14.1619	27.1801	5.7232	22.7188	19.3391	18.0875	54.9377	4.56651	33.1217	3.55777	65.5294	57.7421	1.30337	14.9222	7.82643	19.0701	13.7211	20.397	15.5871	20.2068	14.5606	4.71003	11.6791	7.61919	32.3863	15.0101	1.04357	0.268709	5.06379
			5.58111	8.60983	7.80912	28.9159	12.4126	44.5557	21.0416	37.14	0.226589	55.6555	3.83836	81.9801	22.0653	307.644	42.1773	25.6196	23.7019	22.6973	27.1816	34.9922	12.4892	31.1028	7.86664	10.6776	26.621	2.88977	45.9216	13.314	165.203	51.7151	54.1964	5.62614	2.22879	25.4546	9.34379	6.99459	22.4308	17.9656	6.9789	0.807811	0.66295	14.6554	11.7431	25.1166	5.85339	1.39527	3.842
			2.74841	2.95853	28.1291	17.8514	21.8326	75.1823	49.5383	38.9659	1.11623	51.3075	26.8096	91.5555	13.8193	446.494	36.1782	45.9992	36.921	103.231	109.351	72.0788	21.6138	49.6672	14.806	20.401	33.6626	1.03097	38.5566	25.4199	198.04	59.596	104.912	7.25513	14.9348	21.0633	33.3451	16.0145	33.2007	24.2077	10.4741	7.71087	11.8049	11.0837	19.7177	40.2327	3.85243	0.764287	12.6916
			21.8885	18.299	44.282	30.3681	38.6986	91.1813	70.2348	81.7807	5.75936	86.8618	51.3629	140.604	4.58595	530.266	37.65	45.7279	34.0546	96.4598	96.5514	83.6736	79.9999	73.0711	33.4437	2.31415	49.8151	16.0507	50.2629	28.6033	330.566	58.8787	108.911	8.25709	8.81291	6.08503	11.1476	5.34218	17.1311	28.8582	8.46632	8.7051	10.5053	14.1459	3.24713	34.0793	4.9399	3.30934	15.4859
			18.24	33.405	36.5677	40.6301	51.5728	82.2426	77.1497	47.3776	17.9828	28.1307	88.9965	124.095	2.45666	460.685	23.2003	24.7603	20.5746	106.155	79.5763	59.8583	142.93	50.8655	60.6137	17.5046	41.1253	40.7755	55.4188	20.9242	351.302	11.8822	67.288	5.41246	3.51196	7.50097	18.2187	6.35215	11.8466	9.71016	2.8633	13.0285	19.4318	9.19128	0.710733	13.3807	2.25359	5.53951	7.58986
		delta(t)=8
		12.4046	54.5856	23.6335	6.05475	15.071	17.0642	49.8178	8.00164	62.0932	18.1227	46.2028	8.14755	52.8217	36.677	20.6299	22.7044	41.568	5.02859	101.571	97.5173	0.584074	32.0566	2.8911	31.6114	9.57377	25.7588	20.9258	43.3076	36.8035	14.4601	23.9609	15.3529	15.5057	2.74075	4.76248	3.84464	8.50806	2.60899	10.4582	4.79565	29.0809	30.4053	2.66486	32.8405	8.10895	1.45154	10.5487	1.71002
		0.479747	12.8876	7.8519	10.2259	3.56327	19.994	28.9931	0.742085	31.6537	12.5548	27.8084	20.8176	33.1979	14.1284	25.8367	8.75992	23.3831	0.314421	85.9224	104.644	12.3694	32.0249	22.7041	34.6607	18.2163	55.6872	21.9755	41.03	31.9415	16.7025	5.64723	22.2316	5.39527	6.86161	1.8597	0.78181	8.29488	1.90978	5.38076	3.03875	20.357	10.8638	6.5182	10.8482	4.77488	0.625614	8.46008	0.76426
			10.5091	1.76373	5.807	1.15293	10.4746	10.072	0.715626	11.5027	2.41469	14.7027	13.613	37.63	7.4715	29.8103	1.26399	11.984	0.685307	70.5417	53.5106	9.23143	43.1908	12.2683	30.2331	5.65594	39.6893	14.3218	13.8269	14.9654	32.7985	8.24242	0.0998316	0.624841	0.251956	12.8722	2.54421	7.05105	0.75829	3.17854	22.7571	12.4061	5.77272	13.0622	5.22938	0.210412	0.488086	16.9013	1.26027
			1.62103	0.498604	2.53793	4.57207	13.2461	1.76316	4.55836	7.04933	4.39296	16.6487	22.9656	17.3838	2.6044	22.0912	0.945818	5.02515	1.74406	38.6054	30.6951	13.55	19.3523	13.6609	14.7863	15.2019	21.0769	12.7962	0.951915	4.71545	12.5287	6.7032	5.96178	5.29959	0.618881	5.03795	4.77156	2.43767	10.6656	0.592278	14.4801	4.97906	7.19205	28.4069	0.0770249	0.320168	3.46296	27.6669	0.885182
			30.7598	4.48261	2.75446	11.3651	10.9379	9.08796	9.49682	3.79267	3.27937	13.0965	18.9711	21.8001	7.75824	20.8616	4.36519	9.10714	6.21187	10.2106	5.1206	18.4831	12.4894	13.6501	9.17179	3.21833	22.1594	17.9253	6.59881	4.90318	13.6136	15.3682	5.22861	0.970759	1.68456	7.18013	28.8906	6.61896	37.704	9.22255	14.4494	8.62335	29.3675	0.313401	33.6093	2.49476	0.349182	13.656	4.33964
			13.1989	8.17678	0.42177	15.5672	12.8513	2.38134	34.9669	1.13113	13.7293	53.165	27.2777	35.8976	23.9012	13.3855	18.3026	17.668	9.37203	2.14208	2.88887	5.48912	22.9069	3.93077	18.5646	9.41853	9.82475	11.696	0.425501	1.34521	12.4646	37.1505	4.13197	17.2568	10.6474	57.1326	47.0417	17.927	66.1563	4.54914	33.863	16.5068	56.5325	1.44952	80.0926	25.5246	4.68306	9.02301	3.36454
			4.37732	5.51075	0.718585	12.6426	6.07792	12.5665	35.9585	2.01816	7.5408	61.9194	24.507	50.8637	19.6916	33.7189	18.7934	25.1945	20.621	9.92946	8.32902	0.349468	15.2282	1.69434	20.1773	0.125197	16.7582	19.6685	8.90887	0.670478	6.65677	17.7093	7.32385	19.8769	13.2296	38.4752	52.442	39.6606	40.8621	6.72506	41.898	46.5806	42.3915	0.460542	77.3844	53.9982	1.05262	11.7917	8.41219
			6.35513	5.73665	6.00329	9.95137	3.49012	12.8339	22.4802	11.3838	1.73328	46.3614	17.8589	54.8449	12.5512	121.306	19.9214	11.7706	7.44852	13.2132	9.46564	15.1818	1.91154	6.49092	22.3548	0.432238	10.2042	10.4209	39.8273	1.94199	53.9141	27.0175	20.2854	12.0631	7.81487	44.0543	47.7879	36.3526	31.0361	6.72756	47.8353	27.4819	34.6922	1.16192	76.3926	45.8731	3.51035	4.70329	2.86735
			3.58933	9.63899	10.7675	1.31948	6.88119	28.8058	27.8864	24.198	1.10445	40.3935	5.25441	68.1123	4.77443	156.115	17.7553	7.9972	1.16511	27.0284	22.2834	16.8016	4.31451	10.9895	17.8995	13.1436	40.5295	4.13268	28.8626	4.83622	63.8803	50.3521	10.3264	20.424	9.69484	32.2212	25.8579	19.6674	27.1746	13.0804	23.2768	20.0868	46.0852	3.35381	70.7643	20.9615	1.5032	6.05906	4.58017
			6.31316	13.5463	10.3762	21.2501	11.9255	46.8739	28.482	35.673	0.601555	48.9612	1.5825	75.7345	16.5448	302.513	35.4381	24.1348	26.915	28.4046	25.8222	37.6985	12.5425	31.5644	19.8497	19.135	30.141	3.13541	51.2819	10.8148	138.611	62.4905	5.08256	7.85478	2.97244	30.9923	10.3163	9.76837	24.4855	29.1589	7.94518	3.30231	5.9396	23.1325	18.7205	32.4161	2.12745	0.569969	7.90838
			4.49499	2.52283	12.3516	22.8332	18.1007	62.4618	55.3878	50.6933	3.30224	58.7182	28.9308	104.482	7.65993	462.88	28.2643	43.6144	29.2442	97.5346	95.3522	53.751	33.8046	45.0929	13.8159	9.45212	47.9998	1.39003	51.7006	30.6414	211.981	75.0952	85.4191	4.2643	1.43824	23.8401	14.5543	15.2238	26.975	22.3048	8.34744	1.57509	2.92779	6.08866	1.72823	35.9766	7.34354	1.09948	4.83842
			11.6982	12.7568	43.783	29.1741	47.8046	115.516	60.3795	85.2403	4.59418	84.6602	49.1035	168.693	9.2348	573.338	51.4537	55.9746	30.2343	121.068	117.537	80.5109	75.3852	63.5713	34.1615	12.0497	35.9698	7.92261	59.9547	30.9689	348.115	52.5619	125.62	8.77289	26.7021	13.1887	42.2686	12.7237	24.8957	33.7231	18.3138	13.5987	24.5786	40.7762	26.3744	56.5111	5.70689	1.21076	9.46557
			64.265	65.1338	62.9947	96.4612	47.7131	96.6579	139.109	73.1693	12.8824	91.6018	69.0547	190.922	14.6244	553.865	53.6886	60.938	43.5223	122.781	105.241	112.114	156.687	96.461	79.0233	15.1182	79.921	36.2864	62.4143	22.7936	297.075	52.769	165.242	15.6762	11.9377	7.8415	15.8551	7.25092	17.8924	20.7975	10.1197	13.3295	18.5359	10.4862	3.7584	31.4389	3.82773	4.12963	16.7752
		delta(t)=9
		13.9289	20.6564	10.9483	2.79156	4.86519	12.033	41.4307	0.985136	60.7119	12.4287	36.9161	17.2866	42.4267	21.5262	31.8778	10.3809	28.2633	0.162631	102.033	93.5973	4.49532	28.5418	9.53357	31.0935	12.1764	40.3678	22.1107	37.8852	34.2944	11.9003	11.9143	23.0103	7.89473	1.54497	2.37144	2.54992	14.8122	0.0310052	21.2967	3.7667	11.0021	4.87378	6.5558	11.6304	4.16002	1.69864	23.3865	5.00486
		0.5398	15.4601	4.33619	6.32252	1.04364	23.4646	26.743	2.56018	28.8317	12.0586	21.7275	28.1177	43.1348	13.0181	30.6356	2.57725	19.4959	0.14361	86.1476	81.4472	11.3642	40.4896	18.8867	38.4818	7.50705	46.445	19.9362	52.755	35.0523	26.845	8.65486	0.212943	3.54793	5.04423	6.02917	0.957725	6.66366	0.850627	0.815713	12.4505	20.7136	0.143204	1.37072	6.81727	1.86365	0.350105	14.9492	0.759489
			13.7132	2.34834	12.5906	0.113175	14.8971	15.0548	2.15444	6.81405	0.644857	16.5048	12.6415	28.716	1.71781	47.6095	0.299784	10.6029	1.58854	87.0167	66.205	18.4036	38.1985	16.2575	19.7272	13.0365	24.7442	13.9527	5.66945	11.0284	28.6337	12.8884	1.91878	0.668611	10.8918	10.3306	0.445156	8.7331	1.12434	5.48803	12.8787	15.782	5.42701	27.3156	26.5632	0.931405	1.45639	24.9741	0.573633
			3.85463	2.01819	2.10302	10.3383	13.5371	1.42691	5.26448	5.1722	5.56799	20.3534	25.4168	31.8043	8.86648	11.2724	3.20643	8.60488	2.77849	19.2257	13.5175	14.6074	12.2973	17.8316	22.1524	9.16458	38.2601	22.6117	3.83981	6.18279	9.60788	5.13263	3.37117	5.35474	2.0066	11.0832	28.4119	8.10118	17.2991	4.7654	26.7708	11.0589	19.2068	9.54434	14.1428	7.30304	3.54042	20.0033	10.6817
			5.80742	3.95466	0.88531	3.30695	17.6667	3.14954	16.1259	1.2473	11.2013	63.6498	34.0022	63.8953	25.3722	37.8443	12.1632	45.2159	1.8646	14.9257	9.31006	3.36483	36.3989	0.769449	23.4006	4.63828	3.08639	19.24	7.53896	2.86751	22.7888	61.5354	9.52088	6.28638	7.12493	10.3653	36.6673	7.67632	45.9314	9.77298	28.0549	10.4056	32.0249	0.278438	46.9843	8.36782	1.22172	11.6594	0.742847
			17.2937	7.12786	1.09753	16.4566	9.76267	17.9468	44.9157	2.20554	9.08666	71.7073	23.0577	55.8735	24.9757	44.0353	23.4144	15.0285	20.3371	3.68972	4.4356	0.329503	17.1323	0.558652	20.4632	1.30447	16.2478	18.0549	7.05711	1.17318	5.44512	34.3049	7.39621	24.1928	16.7216	58.2439	75.2899	40.2187	74.2069	7.7594	41.9879	42.6973	57.7999	0.666274	84.0712	35.9619	3.3294	16.7276	7.99711
			5.26193	8.16291	3.4899	8.46709	2.99571	14.4684	22.0849	4.49687	7.28364	58.7406	14.0509	61.0768	20.0356	92.8133	21.7006	28.5884	15.9086	20.4828	8.6366	3.93968	9.93502	5.1697	20.2297	0.532341	12.9074	15.0889	9.08357	0.108882	38.0494	29.832	14.6375	16.7608	23.1758	58.5711	66.1442	54.9092	82.8503	20.4493	56.0491	46.4019	63.1478	0.39754	158.021	61.2717	4.64478	0.846742	9.67123
			8.41607	10.6518	8.89725	5.17784	6.39996	18.7718	35.8303	16.7516	0.123005	54.7375	19.6274	69.7467	12.9429	146.766	28.4041	9.0093	5.62282	17.2413	7.87573	17.3496	1.59095	7.73411	24.7379	0.154527	13.4686	9.57223	40.5028	1.79797	74.816	38.3782	14.0706	24.3077	11.5899	32.9786	34.3551	30.0961	33.9159	7.35142	29.8419	23.3291	35.2708	1.60884	69.943	26.727	0.835033	8.4279	2.13445
			0.225202	12.7453	9.3366	7.29856	16.3815	46.6571	32.3634	37.7811	1.28447	54.859	3.73617	80.8951	6.28673	276.805	20.6039	10.3976	12.7777	27.0914	38.608	24.6827	11.3948	17.0628	18.3854	14.2954	24.8443	2.54205	46.8995	13.87	138.481	56.2524	16.8854	14.276	3.75174	47.372	22.2397	7.7056	32.065	18.128	15.171	11.6493	33.6113	14.8954	49.9645	39.7284	2.79514	4.48702	4.50022
			5.55042	5.16697	16.5479	15.4943	16.3226	65.2335	66.6238	50.082	3.4106	53.4904	20.6302	96.1819	4.59249	455.879	26.7913	41.3015	31.9843	111.834	91.2407	56.9601	36.5094	45.9338	30.373	15.7017	56.2163	1.98895	59.203	27.3032	180.711	87.8633	17.0671	6.26211	2.00059	31.2873	15.8019	17.7002	30.1633	34.8439	16.6736	5.3732	10.668	14.5467	4.50731	43.698	3.05059	2.35822	10.0435
			13.6996	11.8763	23.6737	34.0892	41.7054	99.5858	66.4979	102.406	8.41665	94.4789	51.9886	186.376	3.26615	589.196	41.9332	54.2188	23.904	115.923	104.047	61.1196	97.1789	58.1605	39.5214	3.28461	48.4498	9.90226	75.4535	35.7606	368.127	68.5708	103.536	9.95993	6.49525	15.2144	20.0042	11.9737	19.4355	41.8028	13.8193	3.58811	10.3376	35.4748	3.31203	52.4004	9.82989	5.75811	4.25568
			44.8934	54.3218	62.3173	95.2524	57.9663	121.224	127.414	77.1848	11.6315	89.7533	66.8453	219.406	23.0173	598.674	70.5108	72.981	39.457	151.608	136.818	108.616	150.765	86.1393	77.4076	25.045	61.5269	23.9929	76.3181	26.2643	313.297	47.4245	185.954	16.587	27.4427	14.7388	50.4355	15.9411	24.2088	26.6498	20.8187	20.3876	39.7449	32.1375	28.9231	49.7421	4.90365	1.45537	9.37717
		delta(t)=10
		15.4406	23.4055	9.60225	0.977149	1.7922	14.8165	38.6095	2.92965	53.6573	12.4904	29.8066	24.4741	54.7517	18.9993	37.433	5.25637	23.3868	1.33184	102.252	72.0601	4.01656	35.9195	6.87704	32.4767	7.52791	31.9574	20.2501	48.9333	37.3842	16.3727	13.6012	0.616858	5.57614	0.752388	6.1788	2.95248	12.5216	0.769352	9.61655	13.1551	11.7713	0.865844	3.10274	8.50023	1.52353	0.310359	32.5286	1.5794
		0.594823	19.5067	5.87281	15.5543	2.62049	29.8708	35.1678	3.32902	21.1332	7.49233	21.2538	26.4287	32.6105	4.84125	42.6211	1.10514	17.4733	0.544048	104.93	93.5774	21.6553	35.4778	24.0685	24.8444	14.589	30.4314	17.2413	61.6365	30.5281	22.1352	14.7317	2.34362	6.51356	26.8915	5.05497	3.20509	9.76934	3.34423	11.9258	5.42167	35.7122	15.0726	7.83748	30.9778	1.81616	0.367839	22.3559	0.455378
			10.2774	0.42831	13.8591	2.05612	14.2095	4.75133	2.90733	4.55031	1.13808	21.9139	14.8409	45.7671	7.01272	29.5332	3.01873	15.2722	2.50467	56.1017	38.2918	19.6906	27.9652	20.5387	29.1098	12.3055	42.4921	24.0994	9.07365	11.0137	25.2818	8.7664	0.33094	0.465286	1.39342	13.2114	7.5389	16.4634	1.54653	0.763809	21.9304	22.9119	4.26272	13.4033	9.52907	6.22185	1.5747	18.1217	6.54729
			8.57902	1.38045	0.4913	10.8639	20.9345	0.995605	18.7259	1.13545	14.6947	77.6614	42.6575	77.5731	28.4692	19.2738	13.0732	45.0661	1.31657	28.4382	32.0345	0.930388	36.2824	2.97876	44.7413	9.69626	10.3815	24.4602	5.10157	3.49271	21.7987	38.5855	9.95816	14.8437	7.31437	16.29	35.0522	9.16738	24.3923	7.52618	45.4021	11.1233	19.8946	8.56622	23.0074	13.0885	3.70812	18.3434	6.52966
			7.02278	1.69673	2.65594	3.95199	13.6695	20.5272	24.1212	0.844814	7.21282	84.2834	24.4625	91.5883	30.3093	100.415	22.2946	45.6126	10.4987	1.20841	2.25309	1.50562	28.1729	0.260955	25.4529	1.54421	6.29537	28.5224	20.6959	2.79675	2.11237	59.8781	18.2246	11.9447	12.4477	16.1838	60.3744	23.7603	60.9581	19.086	35.8248	33.0706	33.019	2.63952	50.3675	16.2681	0.608002	20.1829	3.53468
			25.6737	12.2082	4.72802	11.6606	8.71965	20.4751	30.0093	4.55901	7.54132	68.3002	14.4234	65.1645	25.3517	109.174	25.89	17.5356	6.96479	12.1198	4.76178	0.818549	11.4308	0.574672	20.4678	1.99203	10.9364	13.6814	11.7781	0.0665629	36.1277	51.6375	14.6644	20.9609	26.9468	84.1901	91.6312	54.1804	115.751	21.1706	56.5365	42.7229	77.5271	2.72317	168.405	42.192	7.85288	2.70554	11.3658
			6.35595	13.9853	6.26157	4.43673	5.03071	22.3731	35.708	7.14422	3.05664	67.8247	16.0377	76.7227	20.26	113.43	30.5254	24.2203	14.609	20.0541	2.82467	5.0708	11.2593	4.93661	22.645	1.79671	7.24335	14.3944	14.6419	0.0897349	56.026	41.7253	8.72117	30.1146	25.1109	45.6809	50.3947	47.4057	80.9546	23.495	39.0344	40.7421	62.7108	0.324004	147.693	37.433	3.75603	3.19128	8.51557
			3.35154	12.5452	8.13628	10.937	11.8939	34.7546	38.2068	28.4838	0.550082	70.1436	7.07396	81.1735	14.3389	263.862	31.982	11.2941	17.1264	11.4443	7.95582	25.3903	2.16254	13.2731	25.6397	0.358324	17.8895	5.66489	65.874	7.64744	146.086	43.6772	22.9542	19.5693	6.85935	49.6279	31.2472	15.042	37.5845	8.08946	21.1898	12.5116	24.7655	10.7389	48.3535	49.9191	1.69969	7.95754	1.27633
			0.457507	4.94562	17.0298	5.98719	23.2115	64.9866	75.2828	52.466	6.94781	64.1107	13.74	103.094	0.450599	422.878	16.5158	22.7965	17.0928	108.853	114.625	39.8626	33.1903	27.864	28.6215	11.8685	42.2058	1.47154	53.9361	30.6825	179.61	79.5213	33.4975	12.7365	2.64111	47.3684	30.9497	19.9745	39.6131	22.5307	27.812	16.8	41.907	8.34285	22.2366	50.8174	3.81951	10.2255	5.05155
			13.8253	16.9541	29.7998	24.7247	38.531	103.105	78.9209	100.218	8.25581	87.8994	40.6898	175.055	2.12422	580.385	41.3302	53.8809	25.7306	131.981	97.349	64.5491	101.469	59.3977	65.1582	10.1835	55.6138	11.3804	85.1523	32.5223	331.024	81.709	26.7956	12.0294	7.73933	21.6549	21.4826	14.2028	22.1805	59.6252	26.7699	8.73125	24.3023	47.6951	7.40591	61.8937	4.72978	9.75112	9.27067
			50.1554	52.5545	37.8247	103.581	51.5122	104.928	137.841	93.4243	16.1079	99.6795	70.2164	243.764	12.4403	613.718	59.3216	72.1381	30.286	145.04	119.286	85.116	181.069	77.7945	88.7178	11.6949	78.1467	29.7732	91.0663	29.4945	331.776	62.9114	158.593	16.1646	5.93241	16.1178	25.5834	16.2853	23.4558	30.3769	17.5193	7.8186	13.0384	23.2217	4.52883	44.0314	8.31256	6.36349	4.7897
		delta(t)=11
		16.9545	28.4289	11.1063	6.42024	3.66434	20.0964	47.6734	3.56751	44.8079	7.68136	28.1639	22.7503	41.2397	9.19056	51.7371	2.56161	20.9705	0.0151805	122.568	83.981	10.9475	28.7767	10.2444	19.3203	7.19003	18.0462	19.591	57.8901	32.9821	12.135	17.8683	1.8786	9.37437	14.3458	4.53153	2.65739	16.7356	0.368722	1.99534	6.00331	22.8363	8.35538	11.5038	29.7603	2.09843	1.18682	39.5981	6.9862
		0.649648	13.6014	4.85635	16.5861	2.1369	28.8006	19.0891	1.73872	16.2787	8.99264	31.4609	29.3388	50.0566	12.0869	24.9562	3.03623	22.6859	0.964741	70.8234	63.6271	22.9306	25.6428	29.0016	36.2493	15.5976	49.299	28.5356	78.8707	27.9056	18.3664	11.3198	0.516703	5.54063	10.1724	9.64887	3.89826	13.9878	0.950883	3.92597	8.85798	39.4306	3.59537	5.38401	11.1913	2.76379	0.35778	15.9604	4.29234
			33.4666	8.59261	8.04445	13.6012	21.7221	8.78947	13.9154	1.39609	6.58504	78.6011	29.1861	94.376	26.5559	33.4659	15.8869	59.5351	0.305456	73.8741	56.0407	2.44843	60.9166	4.77831	53.6954	9.76496	12.6981	25.9103	6.64928	8.14138	34.4016	51.0765	17.3774	4.269	1.15356	13.7998	12.9189	17.1871	4.0332	1.80399	37.8446	9.55983	2.43017	13.0238	5.97439	9.42709	2.20559	17.0428	2.37045
			6.51359	0.402937	2.23796	12.7227	16.5631	11.0645	28.0342	0.447821	12.7058	100.75	30.9162	103.458	34.4123	62.6065	25.5946	47.0038	8.89018	5.32405	12.4034	1.09679	27.3643	0.780638	47.6637	5.44818	15.95	33.8713	17.7769	3.91957	3.1863	37.8324	19.0776	23.2873	12.5155	22.1992	58.7782	26.4492	29.3689	14.3944	56.9273	32.7211	20.3163	11.0791	26.0101	20.8618	1.6446	28.7757	12.1261
			15.9073	8.03176	7.95555	1.99173	13.5816	23.4811	12.8323	1.08169	5.9929	80.9356	18.2319	104.552	33.2526	191.614	27.4819	50.0844	6.95296	2.12348	2.73156	3.68852	20.7041	2.72224	25.3056	2.67496	4.87478	23.1669	23.1305	0.514995	12.7265	83.0771	28.44	10.1885	21.1288	29.1441	74.7324	35.5021	86.2223	29.5474	48.4635	32.3454	48.7004	4.21292	118.713	19.475	3.40671	4.45195	5.40597
			29.9895	18.5901	7.54774	6.75807	12.823	29.5672	44.884	6.22967	3.39451	78.069	16.0428	81.3037	25.5489	125.992	35.4727	15.4315	9.19937	13.8892	0.717366	1.36204	13.6375	0.730541	22.8904	1.12972	5.07969	13.0189	13.4517	0.0480868	53.6939	67.1583	8.54393	34.871	26.117	77.6159	72.6594	46.1282	118.264	24.8689	39.5549	37.2551	79.5064	2.56868	157.541	23.1034	5.42766	5.93382	10.6616
			3.17751	16.0216	5.05043	6.90115	6.30965	37.0053	39.0803	15.0187	4.1699	82.5485	4.15308	89.2034	21.1608	219.575	34.2152	26.63	24.3116	6.41816	1.84134	10.0308	7.60317	9.67322	24.2697	2.3444	22.9045	9.06973	24.6719	3.84275	114.317	47.2202	15.3595	22.5907	14.9286	65.0161	45.4641	27.7003	97.993	20.4206	27.1656	26.3715	48.8582	4.81932	116.259	65.2488	5.57121	2.44927	5.86031
			4.92427	6.24362	14.9462	12.6011	14.4551	50.7832	83.4945	41.1578	1.99523	77.9888	1.06205	102.342	4.54913	407.094	26.196	24.134	20.638	69.4311	49.0518	40.8153	17.464	23.0904	35.5933	0.614868	15.3934	0.225636	71.1179	21.8766	191.011	64.2908	43.4795	18.3019	5.46208	51.7293	41.8739	28.6073	45.9803	10.8126	36.9528	17.9091	33.3328	5.39483	22.6545	64.6581	2.2678	14.9002	1.92012
			3.0475	13.5385	31.1058	14.1096	49.271	102.669	86.6425	103.768	14.1481	101.064	31.3656	184.535	1.30956	541.593	28.3181	30.532	13.3318	128.671	121.663	46.2151	96.0966	38.4266	62.7938	6.18878	43.6158	10.1904	78.6505	35.3984	332.823	78.6784	49.6251	13.5839	8.82505	35.1269	40.2735	16.2411	30.8383	42.336	40.6707	24.834	63.5425	35.5604	29.3576	70.4673	5.69377	22.6522	3.85502
			51.588	62.5755	45.4925	86.6651	48.138	108.491	154.62	92.081	14.7544	92.7805	57.1681	227.26	10.282	604.377	59.2771	74.4275	34.5497	162.377	119.645	88.762	186.815	82.1725	124.942	26.0171	87.2216	32.3556	104.159	27.0454	294.809	75.6677	58.4027	19.3173	7.86199	23.8807	27.2173	18.0134	23.1229	45.6334	29.0031	14.9317	37.0318	29.8662	9.03961	51.9355	4.2212	11.5034	9.90392
		delta(t)=12
		18.5096	19.0405	5.91271	6.83749	3.11297	18.7869	26.3926	1.73065	34.387	9.19992	41.2901	25.2482	59.2452	17.2721	32.0123	6.96164	25.9031	0.175691	85.3997	55.0819	11.7431	20.1368	13.4241	29.8748	18.2297	34.9568	31.4385	74.2835	29.914	8.89	12.0423	0.798686	8.21369	3.50155	7.36247	7.5764	21.4838	0.533091	0.705397	8.89616	26.2882	1.70949	6.19658	14.323	3.55846	1.34477	32.3085	8.76383
		0.717312	44.1543	7.74634	7.7982	23.2414	39.0971	20.1732	19.5815	8.73436	20.1507	88.5657	48.3397	98.3071	36.5012	20.6247	18.3249	73.3231	1.23384	92.6859	101.619	3.78592	57.4657	9.58433	61.7984	11.9521	16.6848	31.5314	85.2677	24.9236	32.1312	55.6847	16.3377	0.495684	3.70225	13.1133	10.2146	13.6708	0.556734	4.92645	18.3873	21.7548	1.46472	6.07264	6.67789	4.78822	0.960845	15.0266	1.28453
			29.2189	5.09663	7.44357	17.617	17.6655	5.08984	22.1364	0.774368	5.23791	102.387	15.6303	119.244	34.0676	59.1499	31.5865	62.7061	5.1671	30.4763	33.2162	0.244529	49.0204	1.85147	56.8562	9.80013	17.4473	35.7887	7.80939	7.72935	6.57111	51.9622	28.8436	9.13929	3.88965	22.7833	27.0786	38.6553	3.40087	1.07623	50.0234	6.76145	2.21188	9.14433	12.5874	15.5768	0.801775	26.7957	6.45378
			1.77693	3.2956	7.41867	9.10264	16.3339	14.5776	15.4702	0.445685	12.3271	97.4523	24.5911	113.839	37.895	137.67	31.8683	51.6031	9.17919	1.54868	13.1588	6.07838	20.1139	1.56764	47.6691	7.29866	9.49844	27.7412	22.3575	1.75963	16.6982	56.8484	28.9873	20.8256	21.4605	38.0039	73.0895	37.8726	57.6229	27.5053	64.6517	33.9904	35.6004	7.4558	78.1584	25.5825	7.93336	7.78701	17.2434
			21.4611	10.9443	11.0143	0.282332	18.7349	32.9825	23.8049	4.07126	2.30033	91.4065	19.3712	124.794	34.1581	213.357	36.9865	45.7431	5.84608	1.74879	1.17991	4.53766	24.9161	3.77975	27.9045	3.50245	6.46257	22.1432	30.1157	0.527268	23.385	102.476	22.4502	18.6525	20.2265	19.8113	58.3992	29.8116	91.9139	36.8501	32.7609	27.6749	49.8353	3.5274	109.367	7.18197	2.88752	8.10372	4.92049
			18.6159	21.5158	6.59998	9.59985	16.6623	46.4581	46.6858	13.074	5.04464	93.6744	4.98783	92.0376	26.3318	240.027	39.258	24.0514	6.66917	5.70128	3.38988	4.40542	9.99481	2.80153	24.6478	1.90101	20.2677	7.98601	27.8807	2.45635	112.219	73.203	14.8456	25.5837	14.9458	95.2701	67.58	26.1773	128.49	20.5785	27.5771	23.8627	63.0832	5.96517	125.185	45.6654	7.73086	5.26347	9.92198
			5.37254	8.86305	11.0428	10.1723	6.57011	53.2864	85.1807	24.9047	0.13914	87.2393	3.42248	111.666	9.57418	350.792	28.2642	44.9395	26.6189	34.587	34.2445	20.8976	28.9142	18.1492	29.0875	1.94012	9.26188	1.60451	31.2584	13.0073	155.25	68.599	32.1135	20.5928	12.6194	67.2388	57.6166	44.6951	110.235	23.2744	37.8041	33.9875	61.4873	0.73417	71.4597	84.0838	7.04169	6.89267	4.69903
			1.8832	11.4586	28.18	24.0941	34.7347	84.7135	94.0738	87.9501	6.49637	118.614	8.30997	183.341	4.72812	524.024	40.712	31.574	15.4299	84.869	52.2607	47.2452	66.0008	32.9349	69.8062	0.865923	19.9597	3.21382	97.5275	26.6351	336.805	64.2628	60.2252	15.3628	13.398	39.4966	53.943	24.0831	36.7193	24.3346	51.8596	26.7425	54.2759	29.0425	29.1578	86.2571	3.68678	29.8171	2.30834
			19.9507	52.5272	46.7542	64.786	59.9073	107.651	170.338	95.3994	28.305	105.923	47.5388	241.163	4.8962	564.251	43.2957	46.135	17.6144	158.79	145.241	65.5421	179.591	56.3357	121.805	18.7006	71.7977	30.0615	96.265	28.749	295.24	74.1603	90.0629	23.3835	10.4116	37.3016	48.9865	22.0344	26.8476	30.7905	43.0356	34.0005	87.2617	20.5718	31.9903	58.8453	5.27893	26.77	4.20091
		delta(t)=13
		20.0372	59.6078	20.8904	1.8677	26.4166	27.1791	34.5795	20.127	28.3976	18.9808	100.575	42.5925	106.437	45.955	27.6866	26.4212	78.0378	3.19037	108.619	89.4535	0.634903	48.4947	3.00007	52.4595	9.39864	8.90926	33.6311	80.6321	27.0854	25.1637	58.0378	17.5089	1.31806	0.422452	9.30715	15.4857	20.8295	2.42129	0.847083	17.8976	12.1128	0.074561	6.61911	10.3359	4.86075	2.15219	32.0612	2.79648
		0.801941	38.9048	6.9747	6.12814	29.0402	33.7191	4.39893	28.9842	5.64095	17.4676	114.814	32.7	122.122	45.7936	31.0608	38.3301	79.0812	5.13465	42.4997	62.9816	0.628791	46.0061	4.56531	65.0952	13.0176	20.9024	39.5401	124.708	23.0761	5.95842	55.3427	27.4675	1.89921	3.28145	19.7712	20.6245	30.1195	3.20589	1.17256	27.3874	4.73357	1.30208	0.472039	13.3579	10.2457	0.384114	24.1752	4.40564
			17.3649	12.1127	8.5607	15.3419	15.7911	8.18397	11.2438	0.783684	5.26753	99.6723	14.4688	127.978	38.8253	128.278	39.2504	68.0182	7.10837	16.7428	34.8246	3.49666	39.1877	1.92411	56.7521	12.3921	8.91365	29.5176	4.48726	2.81872	6.64465	73.9977	39.2752	7.66749	6.41486	34.5548	36.7243	46.0754	19.7869	9.6834	47.5932	16.2716	11.8348	4.15719	15.58	19.9153	5.49859	6.91866	9.43008
			1.08715	3.18166	9.64056	4.5679	21.8998	20.608	27.3555	2.70551	6.511	108.761	25.7794	134.458	38.9346	156.849	41.8114	46.8775	6.78727	0.123677	14.5643	7.47695	25.6728	4.30272	51.3291	6.4565	3.58588	26.8209	27.089	1.72307	29.1836	72.9695	23.8378	32.0731	21.1445	28.1139	56.7406	31.5133	58.3214	33.3689	44.0053	28.9253	34.9028	6.0355	70.4787	11.3592	8.87329	13.9565	16.6127
			10.3051	14.6748	10.418	3.8437	23.7612	51.1177	27.5676	10.5504	3.6669	107.27	9.16371	139.347	36.6052	356.804	41.3961	55.9606	14.8665	1.10425	10.8715	9.33775	19.8062	7.72256	30.1911	4.63198	11.2354	15.541	45.7425	0.92666	73.3395	108.57	34.0264	11.1142	10.6824	33.3553	52.1388	15.3576	93.9896	25.7421	21.9677	16.2629	37.0944	2.90463	82.9412	21.3831	4.42818	7.62954	5.11083
			20.5802	12.1933	13.0152	13.6737	15.2976	64.5634	95.2268	22.7308	2.48007	98.0994	2.12933	113.22	13.3733	373.522	34.1327	40.4868	6.92457	49.8892	40.7069	12.4063	33.4223	8.02674	28.5304	2.9789	6.79838	1.19815	32.3519	11.4659	152.57	100.041	31.0317	23.1297	12.7192	88.7647	82.6138	44.6505	143.789	23.0796	38.042	31.1335	75.0409	1.42417	78.1954	61.2148	9.33136	11.1938	9.45793
			0.503752	14.4885	22.7996	20.4122	21.496	87.4417	96.3716	62.6118	1.36128	129.916	11.5394	195.85	9.97559	459.135	43.2816	50.8196	20.2126	44.4592	39.1072	25.5873	79.1775	26.9884	54.0424	0.157637	15.5006	0.60936	50.9473	16.3508	284.096	68.4012	47.3496	21.3322	23.8906	53.0365	69.8428	39.0225	94.725	36.0773	50.3489	45.8358	89.2746	18.8078	83.9283	107.536	9.44869	17.7924	2.07889
			8.54592	43.486	43.3022	81.45	44.0879	89.5833	182.06	80.0673	16.9104	124.127	17.1047	236.666	13.3032	546.437	58.4721	46.714	23.6295	110.2	74.0263	66.8474	136.775	51.9481	129.674	7.45415	37.4679	17.4354	112.205	21.921	303.236	60.5107	104.64	25.9706	7.81272	43.0662	65.1402	29.4715	30.7957	15.9986	53.8612	35.6678	74.2876	15.8087	32.1965	75.0116	5.12701	33.4269	3.00959
		delta(t)=14
		21.6987	52.9171	16.0865	1.94748	32.577	22.8973	15.1441	29.578	23.1002	18.3559	128.766	30.2999	128.128	58.2807	35.3334	48.085	86.2604	9.2987	53.6748	53.8852	2.7327	39.35	2.5124	55.4453	20.9423	15.8862	44.3847	119.318	25.0257	8.49535	60.3984	29.1726	2.14928	1.56893	15.8251	28.2949	38.6729	4.54817	3.65571	26.8221	1.46948	0.0042201	1.45084	18.6882	9.84974	0.83411	43.5734	5.39271
		0.913659	25.4794	8.22071	5.66748	27.4198	30.2441	5.41155	17.0759	2.88326	16.7136	113.573	28.5994	129.98	51.3205	84.9643	48.2353	85.0769	10.4037	25.256	64.5431	3.57096	36.4762	2.73015	64.8383	15.984	9.80322	32.4348	129.79	13.859	8.25287	78.0039	37.5774	2.2402	1.18263	33.7457	28.5117	31.1038	7.54003	8.94315	23.5992	13.9936	2.9269	0.222787	12.7631	13.3302	3.10156	5.68985	7.44412
			13.5696	9.55871	5.37518	10.2917	20.9444	8.85365	21.4631	3.4663	1.93172	110.821	14.5057	148.96	40.2429	136.761	49.903	62.4575	4.44571	12.3522	27.1009	4.5702	46.7089	5.30878	60.6934	12.4252	2.02206	28.537	11.0849	2.9508	13.8464	91.8143	35.3541	15.0375	4.2842	22.1388	25.892	36.5541	17.4254	11.0337	29.2657	12.8771	9.12928	3.49478	15.684	7.92381	5.59356	13.1045	8.80179
			4.53106	5.8562	9.92109	10.6568	26.6638	37.4464	33.825	8.30327	8.17272	124.979	13.9885	144.639	41.675	281.981	46.5938	55.8773	20.2493	4.52775	34.0049	13.1197	22.0854	6.93972	53.9421	8.16358	18.2452	19.3124	44.3658	0.943197	77.6941	77.6161	35.9451	21.433	11.466	43.367	50.916	16.0448	68.6178	25.1057	32.4763	18.6427	24.8556	0.854678	49.7495	28.2966	11.1576	11.264	16.1834
			8.93389	5.87153	17.8103	3.35966	21.4637	70.1049	67.885	16.6975	1.67019	110.256	2.70786	165.922	18.8484	515.491	31.2237	81.3116	17.7381	40.3394	55.8584	20.088	48.7702	15.498	31.1938	4.97051	7.66321	4.33799	54.0733	8.546	104.04	141.414	59.0798	9.32252	8.7913	35.9094	64.399	27.392	107.624	26.0855	31.7672	22.3482	46.9103	0.871763	45.5494	33.4994	5.75833	14.4519	5.75399
			14.1857	20.3151	25.5558	25.2455	32.472	101.787	105.918	58.1269	5.02372	143.029	10.841	197.101	13.632	482.058	50.4389	55.3446	3.91187	62.9354	47.3069	16.0557	85.9894	14.1729	51.8011	0.595103	12.3625	0.831229	51.6858	15.229	282.138	96.2007	46.3023	26.3211	23.3319	71.091	98.1336	38.9534	127.04	34.4723	50.5068	42.4132	103.336	19.0887	91.3465	81.6719	12.1723	24.4321	5.99171
			9.34137	47.3217	36.3767	70.7471	28.9598	91.7839	184.921	56.2541	9.09739	135.99	19.8898	251.596	21.5526	479.904	61.5472	62.8223	32.2126	63.9709	52.2053	41.7701	151.622	46.7202	104.375	7.94033	26.8185	10.1466	67.9738	12.6319	254.704	64.4412	87.2662	33.4241	22.904	56.7974	80.5208	44.6465	89.6686	27.4635	55.9437	57.2957	113.887	10.1797	88.3082	97.0655	7.69058	20.976	1.90452
		delta(t)=15
		23.5774	38.1131	24.5526	4.33915	30.8251	19.6955	17.5202	17.6809	17.4298	18.5568	128.271	24.4509	134.301	65.6712	89.6781	58.1492	92.5358	15.3784	34.1897	55.4009	9.40012	30.3989	4.66322	55.1461	24.474	11.8886	37.2384	124.888	15.5077	24.677	83.7272	40.7446	2.88926	2.9916	27.6072	37.4148	36.5958	17.0137	11.8393	22.0284	8.58529	4.61704	0.0238466	18.3897	13.1255	5.32089	18.2855	4.14248
		1.08846	21.1731	4.15451	2.77527	21.464	36.8133	2.75114	27.9216	3.27428	9.73004	124.565	29.3307	150.693	52.9035	93.707	59.0175	78.4655	6.63099	20.6182	65.5268	4.5931	43.6271	6.61367	68.9344	15.9218	1.13978	31.9236	147.007	14.2661	17.5368	96.6304	33.8662	2.76377	0.916505	23.3786	19.8477	22.168	6.58506	8.49862	11.3427	13.0198	0.463288	0.464222	13.3226	3.77799	2.91039	11.4063	7.09477
			24.7606	14.055	10.1089	22.9808	23.4512	20.8413	27.8338	9.47712	2.64204	125.667	10.7161	156.289	43.9112	257.263	55.2015	71.9074	18.8359	26.6045	41.6835	9.01999	40.1634	7.38932	63.7941	14.7297	17.1932	20.7959	15.7522	0.406729	58.7451	95.6581	49.9178	8.4007	0.991743	37.2776	21.4028	17.7184	29.9806	10.6232	21.9755	19.5033	5.33615	4.5054	5.60916	22.4523	7.56562	9.60642	8.38461
			4.8432	1.09367	16.3673	11.7674	23.3047	53.9866	76.7291	14.0361	1.12327	126.33	2.72313	167.581	22.3775	425.42	34.4135	81.3968	24.1499	42.46	88.6552	24.9769	53.5508	13.4612	58.6584	9.99457	5.05253	6.83354	51.3485	10.3519	110.984	105.826	61.8995	18.7614	9.48803	45.0005	63.329	29.8932	79.3928	26.5633	49.1496	25.0646	34.5455	4.02238	22.0614	40.8458	13.202	19.6346	15.4034
			15.3719	16.2067	31.9947	10.1387	39.6207	108.83	78.5539	50.5089	4.42313	157.383	11.9477	265.399	16.1124	640.443	46.6521	95.5087	12.798	53.7768	66.3183	24.5183	105.668	23.6787	49.4541	0.449184	10.7973	1.1629	79.1609	12.4387	226.882	131.976	77.0248	14.221	18.0856	26.2762	75.543	22.9858	94.0851	29.033	43.5359	31.9978	70.5903	11.9892	55.6943	48.0234	7.90646	29.1809	4.4164
			2.80443	58.2301	39.9622	78.8438	41.828	106.487	198.573	52.3648	17.7773	149.454	20.4353	248.578	27.0688	502.308	69.9323	78.8724	10.7957	85.1037	56.8831	29.7829	160.503	27.9851	100.401	3.31813	22.4767	10.8391	65.3107	12.4051	252.272	90.2794	85.732	39.2526	26.2947	69.2609	111.52	45.3306	113.787	26.5305	56.2234	53.5909	132.908	12.4269	95.8179	72.1722	11.5196	27.9354	5.71973
		delta(t)=16
		25.7142	33.547	18.5395	3.69417	24.4084	25.0508	12.2546	28.4744	18.3618	11.4225	139.431	25.5379	154.41	67.751	95.4323	70.6179	85.2443	11.0289	28.4601	55.3865	11.1204	34.4699	8.86019	58.8637	28.5	6.60586	36.2445	141.28	15.944	39.2268	102.044	35.2125	1.92174	3.22708	17.7421	27.3727	26.1135	15.9604	15.2825	10.2491	7.17182	2.42573	0.0399437	19.8723	3.80613	5.15824	27.4704	3.10299
		1.30353	34.2058	6.55393	6.60555	39.3845	36.8469	7.68219	37.187	4.96786	11.9195	136.083	18.9828	156.742	56.8899	196.35	64.8827	86.9667	24.8579	39.2863	96.0725	8.51152	37.3105	7.22115	72.552	18.5276	17.8943	23.5121	177.883	9.29343	59.1245	101.572	48.1373	0.252164	3.01718	38.1138	15.3313	8.0638	14.5505	11.2906	7.2664	28.2983	1.40203	7.44831	4.29897	15.2123	4.3793	8.03767	7.86213
			25.4419	7.09472	9.01635	19.6518	18.7502	32.0536	67.0306	15.2377	0.0823487	124.976	11.4648	176.92	23.1887	388.056	40.4561	100.621	23.3016	57.1999	76.5217	19.0719	77.7854	13.3616	66.5408	16.5147	3.19508	7.63474	22.3431	3.07744	84.6237	126.753	80.013	6.87692	0.486921	43.2538	29.2267	40.119	35.6817	13.3752	39.7835	21.9271	12.0688	4.8783	6.95332	33.3682	9.27861	17.1092	8.26581
			9.12883	8.43862	29.7533	22.9129	40.8237	88.8041	89.1074	45.8214	0.642554	176.087	10.334	263.825	18.9696	540.563	50.2143	93.8964	18.5122	56.4559	104.771	30.0802	114.872	20.5044	84.8541	3.03932	10.0323	1.09729	75.5713	15.4386	230.009	96.6687	79.247	26.4468	19.1929	33.5715	75.0517	25.2661	66.6174	33.6747	65.314	34.7813	56.6544	4.86509	29.1695	57.7605	16.1249	35.4882	10.3833
			19.0784	58.7724	48.0634	54.7859	49.898	113.757	159.136	43.7046	16.1868	164.249	23.107	325.438	32.6042	663.218	65.5667	116.252	21.0876	71.6197	66.7783	41.8307	184.113	39.8041	93.1623	4.57206	24.5138	10.1066	98.8524	10.8557	195.495	123.585	126.395	22.9671	20.4725	29.9998	84.8387	27.7222	79.2518	25.2058	48.5517	41.8427	94.2261	7.67951	59.1982	42.4977	6.08048	32.7634	4.743
		delta(t)=17
		28.3693	48.3376	23.9152	6.10207	43.2601	25.6549	18.3073	38.0414	18.3347	13.2424	149.397	14.2377	158.047	72.8791	199.237	76.9619	91.975	31.2576	48.8429	83.3476	17.6982	26.5962	12.5311	62.3322	31.5645	21.5446	27.3681	172.214	11.1072	85.1747	104.92	49.7185	0.119339	1.7012	31.1096	22.0298	10.9942	25.7254	11.0209	6.7063	18.0323	1.11325	5.534	8.42545	15.1167	7.11109	20.7414	0.943502
		1.53852	34.4014	4.81539	5.14446	33.1597	27.0017	13.3863	78.3766	6.05826	2.94249	129.804	6.49264	176.119	33.0225	314.688	45.9714	118.317	30.2188	72.2544	154.306	17.7102	73.9306	11.4616	72.3857	20.6171	2.05843	11.0119	195.384	1.01982	87.9715	133.579	77.7427	0.0334005	3.40997	41.105	21.1758	28.8102	18.3398	14.7213	19.2196	26.8093	3.80871	2.05626	7.77912	25.0357	5.70421	14.9366	8.55319
			30.5916	19.5119	14.3905	31.8381	33.3657	58.1199	78.8955	47.9354	2.05081	174.003	26.6227	271.392	18.3705	492.456	56.9624	112.719	18.1768	71.5779	94.277	23.5579	142.425	19.912	89.4936	6.442	7.64276	1.50274	39.0696	5.91102	202.943	112.538	97.3823	11.2065	4.2217	34.2724	36.7032	34.8292	26.8966	26.6494	55.6138	23.7537	27.1928	14.5136	5.03153	48.992	11.8693	31.1615	5.40995
			43.3158	45.0035	45.4158	79.9929	51.2097	93.8515	171.728	39.447	7.91809	183.473	20.9541	313.307	36.8428	561.883	69.6127	112.501	27.2259	71.9974	91.2481	46.8047	197.246	31.3963	138.573	1.22422	19.2123	7.00914	93.1125	14.8	200.937	89.3901	128.994	37.9062	20.8836	36.7858	84.9881	30.6626	60.3933	27.7184	69.1896	45.4503	75.4045	0.491369	31.7845	49.9997	11.728	41.0883	9.73509
		delta(t)=18
		30.7571	47.4938	17.3153	8.27704	36.8957	18.741	23.3139	79.1786	14.5693	2.99808	139.86	3.29158	175.013	44.9004	315.785	57.8056	123.975	36.7048	77.5236	138.599	30.9351	56.5627	20.6806	61.0811	31.5318	8.51815	12.0254	189.149	1.70657	121.401	137.095	79.7011	0.138402	1.31135	34.744	28.8639	35.9123	31.4153	12.7414	18.5137	17.5917	5.11863	1.5779	11.5823	24.5783	8.77574	29.4356	0.894078
		1.91409	41.9518	11.3454	9.39637	46.9213	37.2163	30.1598	91.973	28.2424	1.48372	177.768	15.2758	268.556	27.1699	411.793	62.0514	128.3	24.5032	87.6393	179.07	21.9904	137.745	16.5586	90.2439	9.09641	6.1953	1.80162	241.008	0.0358143	199.429	121.636	94.7362	3.31599	3.86834	30.8067	26.2718	24.7395	12.2214	30.96	30.6772	22.7606	11.0314	23.8862	5.19064	38.3482	7.7916	28.1296	6.42525
			83.2342	66.5328	24.3119	99.9419	42.767	62.7265	156.593	41.2987	9.20172	181.452	42.5096	313.973	36.4305	511.06	77.2061	130.122	25.2122	81.2156	67.7109	38.5206	227.864	28.6763	140.328	3.33774	15.0666	7.30961	56.1843	5.90461	171.19	103.608	150.878	18.9687	5.61281	40.2279	43.5564	43.8619	29.6663	18.2498	56.1244	32.6236	35.6033	5.2776	6.896	41.5049	8.81195	37.1363	5.31302
		delta(t)=19
		34.2338	59.5398	32.1552	16.8659	51.3901	30.5499	39.1528	92.923	31.8946	0.455236	188.065	11.3422	263.324	36.8237	410.921	76.4413	131.362	29.9643	92.5309	161.989	36.5719	111.425	28.9653	76.5428	16.8302	14.4447	3.11513	234.058	0.189931	234.709	119.077	98.7281	3.50657	4.88516	25.832	34.3854	31.6862	23.2366	21.8058	29.7522	15.6083	15.5249	20.3685	9.11441	38.005	11.3398	43.4823	1.13182
		2.58122	101.479	46.3892	17.9287	125.316	46.4435	33.6022	170.812	22.7458	9.52457	185.529	27.5473	308.102	48.5158	429.623	82.1123	142.505	31.8732	96.3	139.713	35.6335	222.437	21.606	136.063	4.34175	11.423	2.32003	274.926	0.761213	171.174	112.944	147.517	5.31575	0.653411	34.8575	31.1193	34.5799	15.6076	21.2734	30.274	27.7888	12.4051	13.5162	6.92003	32.5725	5.68874	33.8581	6.58623
		delta(t)=20
		37.23	128.146	84.2544	28.8845	132.552	39.3875	43.1472	171.532	25.7576	4.72349	196.132	22.3717	297.166	61.2593	428.107	99.0449	142.211	39.4308	99.2759	125.779	54.2935	188.12	39.6223	119.24	17.4564	25.6646	6.23072	267.083	0.73015	208.733	109.153	153.33	4.30051	2.51816	30.2311	39.2946	43.5327	24.6019	15.3694	28.9959	21.1125	20.4194	10.2838	11.5407	31.8675	8.59518	52.1295	1.71488
		3.89195
Fig.2h_ exp 2
MSD (Square Pixel)	MSD (Square microm)
			18x05parpxcre_2_1_332																																										18x05parpxcre_2_2_332
Brca1F/F Lmna+/+		delta(t)=1
1.98795	0.0231875	1.98795	0.0489197	0.0581495	0.211243	0.184733	0.506327	2.27331	0.561614	1.50122	1.06148	0.349807	1.88996	0.145324	0.573495	2.15118	0.583316	0.746049	0.50513	0.887065	0.830779	0.266922	1.32964	1.43467	0.671589	2.10075	0.0133422	5.59118	0.0722326	0.291346	0.696138	6.74378	1.21408	0.444749	0.151638	0.640505	0.935042	0.68082	0.682955	1.68296	6.07385	1.43668	0.124305	1.71259	2.04831	0.0872831	0.973633	0.47683	0.706091
3.36559	0.0392563	0.0297341	0.207328	1.83303	1.31461	0.12199	0.029246	1.47401	2.96337	0.41183	0.292152	0.0979272	0.56465	0.517185	0.21087	0.213623	2.66382	0.230872	1.33409	0.0464505	1.18891	0.271316	2.64745	2.27503	1.56771	0.0211704	0.623511	0.0871188	0.632174	1.00459	1.22372	3.04666	1.99292	0.143906	0.615475	1.30453	1.05172	1.26681	0.598346	1.07715	1.07375	2.16563	1.98605	0.312209	2.54354	1.95113	0.611212	0.886741	0.687848
4.62458	0.0539411		0.745864	0.893799	0.571725	0.0524111	1.46513	1.94037	1.35863	0.190205	0.176392	0.111348	0.13665	0.438583	0.508688	0.129715	0.156941	0.28963	0.0550159	0.510208	2.45768	0.0603201	3.26607	6.40829	1.80667	2.24401	0.850149	3.85556	0.483532	0.0359301	0.0558756	0.75011	1.31532	2.93597	1.32776	0.431057	0.457287	0.814343	0.965262	1.0897	1.17029	3.63755	1.41178	1.26304	1.72483	1.29262	0.71667	1.51496	0.262389
5.8011	0.0676641		0.373668	0.40534	0.837149	0.0456615	0.196933	2.29381	0.970372	0.482383	1.19706	0.40104	0.541714	0.994249	1.52606	1.30554	0.509497	0.570735	0.499589	1.71048	4.0213	0.483448	3.02407	1.92985	1.52622	1.44246	3.15818	0.92845	1.01379	1.54874	0.0867998	2.83668	0.825686	0.551425	1.75773	0.950308	0.0853461	0.152947	0.0642853	0.243782	0.515442	2.72965	1.14491	7.6848	0.0194746	0.0779104	0.790812	0.123205	0.378702
6.93945	0.0809417		0.282534	0.552775	0.53522	1.18377	0.010416	0.160869	0.204457	0.890477	0.0488767	1.19424	3.33923	0.882823	0.161827	1.05744	2.18486	4.04004	0.318536	0.373638	1.46266	0.524974	0.164237	0.952461	3.70246	0.054971	2.82335	0.739278	0.908238	3.26249	0.234578	0.562008	0.211769	0.103079	9.48716	0.00585314	0.0143242	0.63483	1.16394	0.138492	0.45014	3.42306	1.94582	2.83501	0.261728	0.464695	0.0931368	0.232014	0.401349
8.08205	0.094269		0.403595	0.0222466	2.61207	1.32575	0.204635	1.254	8.04653	0.50296	0.872682	0.686962	1.59256	0.189813	0.966374	0.387173	4.30614	0.54724	1.93973	0.57198	0.154336	0.16717	0.710247	0.79241	0.68687	0.12426	1.21595	2.23712	0.952768	1.9277	1.2537	0.613681	2.00183	3.86561	1.72586	0.117572	1.10493	0.389592	1.22412	0.341734	0.519447	5.45536	6.27838	0.152665	2.77678	0.233447	0.166032	0.375585	0.0537092
9.22933	0.107651		0.240994	0.37511	0.330012	1.86369	1.33044	1.13652	0.474101	0.234796	0.0521298	0.931038	0.900317	0.431779	1.60004	0.281686	2.30062	0.175587	0.221246	0.511517	0.0142063	0.550625	0.111961	0.715733	0.884406	0.346095	0.712877	1.41502	0.218134	0.0224191	0.773016	0.908244	0.858613	0.593455	2.29082	0.154289	0.0624975	0.0320197	1.32066	0.351276	0.484488	4.58552	5.5816	0.475258	0.911515	3.11441	1.1201	0.00879408	0.941805
10.4991	0.122462		0.465944	0.24092	2.60919	0.447156	0.0329085	2.47594	1.45221	0.242758	2.62894	1.8898	0.15057	0.462158	0.203277	0.934186	0.0916323	1.37053	0.092107	0.34029	3.39669	0.443747	0.403877	1.02379	0.705522	0.0331478	0.17872	0.718361	0.189714	0.0159062	0.362702	0.268864	2.51253	0.492665	1.37376	0.633618	0.585308	0.578487	0.136201	0.140091	0.481487	2.93768	1.24663	0.806014	2.04748	0.886989	1.3004	1.1617	0.0388468
11.8531	0.138255		0.024555	0.606301	2.90703	2.65023	1.6557	3.90977	0.744335	0.466836	2.20444	6.27601	0.446874	2.77333	2.04239	0.686041	1.63482	1.33867	1.3118	0.419514	0.121078	0.297344	0.17297	3.9227	9.31978	0.434288	0.944843	0.0465662	0.201871	1.16452	0.551886	3.61086	1.9092	1.74666	1.05645	1.60773	0.491123	0.273682	0.781998	0.667897	1.32736	3.12426	0.549385	0.941202	0.36459	0.220885	0.119134	0.352708	0.296805
13.1756	0.153681		0.401222	0.298086	1.56864	0.555727	3.24183	2.02654	0.407748	0.356426	2.26288	0.613234	0.187883	1.06446	0.573788	0.371409	0.791199	0.938568	0.422402	0.468739	1.46512	0.956508	0.0324088	2.49162	2.90922	0.375596	0.773957	2.7873	0.221344	1.06874	0.576831	2.24326	1.44632	0.393033	0.11282	0.64674	0.538068	0.827996	0.13444	1.3354	0.263993	6.63591	1.17719	0.809841	0.993669	0.514945	0.701272	0.00995898	1.88566
14.6702	0.171114		0.0288607	0.00350843	4.56475	0.0822349	0.354017	0.0426593	0.950862	1.20664	0.867171	0.0870924	1.23299	0.457671	0.777198	0.0919107	0.391452	0.859753	1.09874	0.458566	0.193504	0.028577	0.522832	2.23804	2.87237	0.0966949	0.334137	3.84671	0.199309	1.29989	0.725063	3.10286	7.15484	1.67168	0.489869	0.44117	0.135395	0.728072	0.44692	1.74346	0.976676	1.07884	2.95047	1.37088	3.27927	1.43743	0.0194515	0.226944	0.648938
16.0751	0.1875		0.48049	0.628448	3.17675	0.393193	0.256018	0.0119368	1.5172	2.18173	5.67729	0.251057	5.47362	0.225645	0.20084	0.627981	1.32692	0.273434	0.03645	0.589312	0.686033	1.17674	6.43847	0.0307834	0.00129014	0.145679	2.27139	1.4419	0.567401	2.32063	0.452639	4.72947	15.2761	1.9994	2.58724	0.210378	2.22619	0.380593	3.11509	0.532362	0.587747	0.00979196	0.474054	0.492599	1.70875	1.97344	0.913785	0.175835	0.799814
17.3138	0.201948		0.7527	0.852668	0.747433	1.02266	0.558763	0.0117319	0.116701	3.26312	1.18155	2.26287	1.953	0.00451001	3.20065	0.078081	0.811315	1.05567	1.53446	1.4976	0.729262	0.293165	1.47383	1.01138	0.767104	0.0452934	0.804534	0.191482	0.301721	2.39807	0.249702	0.0460624	3.53611	1.26941	6.3853	1.54942	0.679088	0.659468	3.05104	0.498472	0.711719	0.832457	0.671939	0.0124285	0.977832	0.152019	0.187032	0.343603	3.35327
18.4843	0.215601		0.00397221	0.35475	1.15006	0.244524	1.01971	0.531736	0.140893	3.25313	0.653813	2.50616	0.0293552	0.699354	2.01641	0.665654	7.80977	0.0816992	4.0756	0.0122995	0.0770302	2.82089	1.98387	3.21716	6.71734	0.065704	0.275146	0.918372	1.3227	0.381403	0.0914934	0.820271	5.07135	0.0984049	4.15912	0.483395	0.110498	0.407938	2.78435	0.497705	1.21112	0.720543	4.74439	0.851454	0.398378	0.0325195	0.0578748	0.0762661	1.43637
19.381	0.22606		0.71162	2.18734	0.542538	0.737256	2.87069	1.42818	2.89952	0.333132	7.82341	6.15635	0.0483764	0.285178	0.762583	0.157163	13.6589	1.02926	2.23816	0.901471	6.25068	0.412287	0.658589	3.75047	2.56124	0.00167977	1.11877	2.8726	0.71682	1.96566	0.248007	2.53976	7.9073	0.678383	3.05986	5.76587	0.934328	0.318788	0.271373	0.807919	0.0104752	2.01266	0.135136	3.33493	0.923374	0.634446	0.0331944	0.191232	0.551601
20.6395	0.240739		0.219156	2.11974	0.101877	0.822136	9.17502	1.32183	1.14832	1.19473	5.96313	1.79821	0.014229	0.262965	0.622111	0.0309114	0.753666	1.16343	3.00294	0.260566	0.193419	0.440916	1.03605	0.121341	2.34046	0.17223	0.845999	0.940107	0.241999	5.34436	0.166324	0.891108	0.0621237	1.28449	0.776074	0.140343	0.0749022	0.35568	0.738938	0.771175	0.369445	3.95913	1.54427	6.27175	0.885171	3.50424	0.0265964	0.339709	0.05504
22.4956	0.262388		0.0279901	0.0592423	3.10367	0.168616	0.489679	0.208605	3.98304	0.422516	0.088097	0.189638	2.57948	0.0787106	0.610493	0.285731	0.187034	1.26669	0.268216	4.06779	7.50228	1.77713	0.406129	2.94413	1.00485	0.419765	4.42927	1.89113	0.57736	0.540397	0.250196	12.639	0.0941586	1.24128	0.43793	0.958654	0.216695	0.641668	1.76895	3.53862	0.590815	1.05975	0.521419	0.90901	0.185724	1.38665	0.458708	0.303384	3.98549
24.6962	0.288056		0.0373779	0.213226	0.130093	1.62682	0.187394	2.42304	1.47435	1.34155	0.015004	1.76659	0.509415	1.12973	0.411128	1.68142	12.7494	0.0174377	10.6276	2.07306	0.557733	1.85564	0.0680463	1.07004	1.67931	0.354159	2.8247	0.876273	3.9564	2.39473	0.157963	3.9925	1.78439	3.12691	0.578643	1.08271	0.0900374	0.756195	3.81598	1.55913	1.29327	0.359351	1.87222	2.62092	0.508373	0.338304	0.613519	0.0504775	1.52766
26.1698	0.305244		0.58136	0.80638	0.940641	0.225962	0.11605	0.91602	0.431368	1.19969	1.55233	0.0242965	3.69825	0.221881	1.905	0.381255	1.62022	0.273018	2.36389	0.19273	0.332147	1.971	0.469361	2.52045	4.18776	0.701114	0.524573	0.216396	0.232999	0.252549	0.0709997	2.22492	1.69918	3.30105	1.09141	1.491	0.0308671	0.416012	4.30291	2.22675	0.865231	3.68166	2.10628	4.34849	0.807381	0.376379	1.44919	0.245253	0.954068
28.5472	0.332975		0.939462	1.3126	4.37987	0.907166	0.720861	0.101201	0.0947439	0.655714	0.300947	0.249996	0.807775	0.546768	1.67391	0.864537	0.567965	1.03663	0.679517	0.014992	0.173382	0.476378	0.0165448	0.660486	1.26636	0.00373544	1.85126	1.35204	1.17206	1.68866	1.00729	0.902494	0.719048	0.850209	0.129043	0.19399	0.719494	0.184215	0.419941	0.419548	0.15418	0.00266837	2.19965	2.27511	0.00680593	0.56869	0.275385	0.877152	0.172413
		delta(t)=2
		3.36559	0.0932335	2.46206	1.36749	0.177525	0.328526	7.19136	5.85512	0.350733	0.520461	0.0999462	0.388919	1.09976	1.19616	3.01349	4.07316	0.154597	1.11251	0.91304	3.70094	0.119003	2.4193	0.155344	2.53902	1.80767	0.525704	6.82286	0.29409	1.87256	0.2261	6.115	4.63597	0.48451	1.22794	0.860503	1.59162	0.819608	2.00229	0.960084	3.33173	0.0889655	3.07274	0.817383	0.116736	1.22279	0.0428554	2.04995	0.0138709
		0.0488324	1.1602	0.777688	3.25755	0.0453624	1.81634	0.113389	2.7753	1.12155	0.0169494	0.323959	0.776505	0.67542	0.172503	0.0112366	1.52917	0.0160118	1.93083	0.763746	2.06409	0.189332	0.112235	1.65869	0.00971931	2.7009	2.92021	3.02707	0.878121	0.852203	1.67236	4.22662	0.122617	1.82149	1.1556	0.68809	0.412371	2.90351	1.80947	0.586491	3.07913	0.216638	0.317009	0.633962	0.0912513	0.0680599	0.593574	0.247856	1.42327
			0.270716	0.100007	0.140917	0.190312	0.693045	5.69241	1.88891	0.105719	1.53765	0.75799	0.142838	1.52213	3.7365	1.34397	0.969894	0.511489	0.244694	1.13903	0.216975	0.344865	1.84863	11.0706	0.0138182	0.348116	1.00698	8.55384	0.195843	2.05616	0.00349821	0.943331	1.58217	2.13429	2.64931	1.52675	0.344253	0.447427	0.658369	0.31963	3.17875	6.05809	0.793014	2.72213	1.86564	1.00244	1.46174	2.34492	0.078442
			1.30597	1.13549	2.05127	0.92143	0.187949	3.07982	0.603005	2.62476	1.05394	2.71134	2.92824	0.438533	2.59282	0.0339173	0.623348	1.61522	1.50536	0.766773	2.20094	0.0106246	2.16279	2.96671	0.566081	1.36394	8.3724	0.41196	1.00726	0.481642	0.564347	2.99842	1.29088	1.02586	3.92635	1.10349	0.129541	0.547875	1.20281	0.178515	0.0161261	3.26346	0.270891	1.41895	0.423932	0.922805	0.36941	0.142405	1.36513
			0.729527	0.422199	1.07794	0.698302	0.27069	1.92051	6.35456	0.777945	0.523433	0.659498	0.46622	1.44997	0.984603	1.7082	6.5535	2.70997	1.45781	0.88052	2.34438	1.15478	0.941803	3.10325	3.36959	0.286057	0.968061	0.525576	0.704534	0.209266	0.870878	0.384533	0.969715	3.72647	3.13002	0.125692	1.34184	0.039353	3.15427	0.798093	0.16679	12.2056	1.2777	2.82754	1.74753	0.831684	0.493368	0.877765	0.183336
			0.392104	0.50048	2.34904	0.0457646	0.639541	0.418218	5.24661	0.74527	0.677322	3.05224	4.2923	0.0617956	2.37677	0.649501	0.346623	0.770556	1.70704	1.38743	0.140912	0.406522	0.317505	2.05443	0.0166724	0.0567032	0.542406	0.401212	0.308154	1.56517	0.0676469	2.94899	2.40187	2.7876	7.05573	0.424433	0.730411	0.629145	0.622555	0.434193	0.0149576	0.0377512	0.327518	0.102903	1.90029	2.51169	1.57	0.276542	0.583926
			1.20956	0.0163437	1.09169	4.08908	1.41873	4.87787	3.11509	0.0303084	3.3917	1.09785	0.407364	0.370901	0.698793	1.71116	2.31011	0.56561	0.580889	0.038509	3.84686	0.0581105	0.0935278	2.55746	0.0136846	0.165295	0.390927	1.78116	0.0297584	0.00107214	0.0779905	0.210563	0.529489	1.30673	0.236304	1.25375	0.959864	0.54976	1.34552	0.769797	1.92996	7.98445	5.27569	0.0471645	3.71478	0.738976	1.03067	1.33921	1.17335
			0.289512	0.0828768	0.549757	0.966645	1.70046	1.92458	0.942596	0.934848	4.61945	6.63383	1.09532	1.39556	3.48981	0.155482	1.09105	5.40361	1.46051	0.578214	2.98969	0.758942	0.0498183	1.06963	6.95193	0.700899	1.94508	1.07009	0.777767	0.986862	0.793591	5.52978	1.36614	0.40514	2.50369	2.06372	0.431011	0.543333	0.311245	0.218768	0.249631	0.379041	3.0448	0.84563	2.22485	1.79023	0.874411	0.269362	0.472835
			0.329619	0.0541991	6.21112	0.928164	0.796351	0.448871	1.23964	0.0786524	0.869511	2.96601	0.591093	7.25061	0.799162	2.00643	3.71442	0.0842714	2.04924	0.196123	1.51985	1.85841	0.255546	1.16912	4.36162	0.0433893	3.18401	2.85688	0.700226	1.07582	0.00111206	0.163658	1.3701	0.483013	0.922873	0.396794	1.09482	0.392019	1.47749	2.66566	1.76942	12.0393	2.61517	0.00664118	2.00756	1.40769	0.50044	0.28341	1.59393
			0.484485	0.318728	0.892696	1.02363	1.65903	1.57745	1.40991	2.43686	5.93167	1.16242	1.86409	1.37064	1.77265	0.160467	0.91695	0.227741	0.293134	1.40372	1.40794	0.657938	0.542955	4.94986	5.4001	0.650612	1.67694	0.231401	0.00883683	0.0352014	2.59513	0.11824	9.59901	1.43024	0.663091	2.08809	0.905586	0.0973051	0.638705	0.0277098	0.627439	2.87336	3.65413	0.32189	0.704491	1.06518	0.95393	0.1556	3.51361
			0.293993	0.717299	1.49868	0.309588	0.256023	0.0211672	0.788691	0.154304	2.72596	0.551385	2.05359	1.32504	0.266074	0.242591	3.0819	1.99306	1.0731	0.100282	0.995638	1.04332	4.52551	1.90208	2.96599	0.176571	1.12284	8.02143	0.947875	7.09203	1.38154	0.465411	4.73192	0.134553	3.75742	0.0975536	1.45287	1.35404	2.26362	3.96449	0.308956	0.970938	3.30908	0.301709	4.93646	0.185258	0.716575	0.00325937	1.39294
			0.431784	0.0265308	0.867885	0.181804	0.146307	0.031689	1.87872	0.305093	1.74353	1.69504	1.2845	0.21425	3.78436	0.596536	0.871411	0.310909	1.13343	0.213554	0.0866787	0.967233	3.32822	0.948912	0.787539	0.353114	4.10897	2.34964	0.244233	0.155007	1.37379	5.56708	18.8931	1.62352	0.86083	1.22393	0.908971	0.731756	2.93339	0.195509	1.94673	0.716129	0.317659	0.355756	4.67349	1.67133	0.438249	0.883624	1.00496
			0.826943	1.5541	1.14596	2.09324	0.131887	0.552012	0.453715	0.613747	0.108639	7.45835	1.50811	0.816171	0.192833	1.09195	3.87525	0.826845	1.6734	1.72603	1.19723	3.46465	6.51695	0.623564	4.091	0.218899	1.94188	1.94695	1.91375	3.42715	0.637442	0.64354	7.90618	1.45653	1.06512	0.601399	1.06615	1.20512	2.26751	1.84011	2.12587	0.00911183	2.00933	0.708645	0.611632	0.0950239	0.0521366	0.410106	9.04087
			0.65551	0.987407	0.810002	1.73107	0.585564	2.36953	2.38172	1.51302	12.7496	1.56183	0.14709	1.33479	0.299342	1.46003	0.876134	0.531289	1.7328	0.821735	7.42916	2.58623	4.80052	13.7093	9.01329	0.0515111	2.47726	4.04551	0.212293	2.80645	0.0384328	4.59647	2.96599	0.726361	0.368408	3.72785	1.6741	0.0157541	4.79345	2.47946	1.2719	4.55625	4.30382	2.30094	1.52733	0.749777	0.161068	0.0340778	1.22782
			0.230542	0.441447	0.185246	0.159825	2.67559	0.201327	7.18617	1.93976	0.317382	4.40074	0.0665145	0.235537	0.0290408	0.171709	9.70841	4.22648	0.44119	1.65188	4.25322	0.0409355	0.55218	3.3259	0.976042	0.203092	3.41583	2.65747	0.38809	2.08887	0.803784	1.07365	8.46983	1.27933	5.66813	4.96572	0.579675	0.122489	0.816935	0.860292	0.294445	2.10294	0.792341	0.755043	1.00871	1.46051	0.000413143	0.0312781	0.847389
			0.394114	2.81642	2.53261	1.2474	5.72223	1.78722	1.61263	0.203821	5.8336	0.820001	2.87744	0.0777922	0.0123932	0.494993	0.369284	0.456835	3.89503	6.17322	10.0802	0.502768	0.347094	3.00608	5.83028	0.0590874	6.5663	0.426645	0.0718663	2.68698	0.263339	7.34336	0.183679	0.577169	0.674275	0.922266	0.153062	0.0783949	0.248858	4.69744	1.29934	2.74434	3.61359	2.71252	0.569043	2.49776	0.347255	0.697305	3.15936
			0.124211	0.129094	3.26182	0.776249	1.24896	2.30641	0.682413	2.79889	0.0467025	1.67079	2.70803	1.75101	2.00332	0.651574	10.0755	1.5366	8.20302	0.344593	4.38779	3.71039	0.149991	6.09237	0.156042	0.00335808	0.34164	0.206825	1.54991	4.99256	0.0459777	2.42481	1.61018	3.81759	0.0410523	0.0783452	0.162226	1.54355	9.1611	1.2637	0.58196	0.718863	1.52324	6.49569	1.28037	0.530583	1.03058	0.428013	3.64431
			0.816664	1.54188	1.26507	1.29426	0.00913645	4.86636	0.859692	0.00531784	1.52967	1.80229	1.49091	1.04499	0.570148	3.16329	19.778	0.181317	8.33827	1.01731	1.48587	3.70087	0.763156	1.78327	7.25224	0.059487	0.942246	1.93867	2.59047	2.94096	0.0262627	8.48681	6.96497	0.717665	0.701023	4.64067	0.201043	0.303224	5.71897	0.0597784	0.0487486	1.93185	2.23955	0.284669	2.58784	1.22794	0.362586	0.422347	1.10606
			1.16348	0.632067	1.36528	0.601192	0.260245	1.4257	0.238208	1.70288	0.948176	0.401704	4.69763	0.8057	0.85285	0.386051	2.82885	2.25373	1.96103	0.302386	0.126191	1.68509	0.47721	1.03256	0.855315	0.683309	3.88394	2.26988	0.642573	2.07575	0.844509	3.6179	0.273106	1.05583	0.956924	1.23512	0.890908	1.01102	4.17275	4.42243	1.70307	3.78287	0.724441	0.735088	0.728634	0.114204	2.79013	0.399494	0.445095
		delta(t)=3
		4.62458	0.748243	1.24668	3.64841	0.0642964	0.406763	1.66366	5.75119	0.0296665	0.829928	0.00937219	0.482564	0.848329	0.144827	2.37217	2.71017	0.810351	1.56756	0.590281	4.80855	0.0147017	0.968395	5.45414	0.600061	1.16518	2.71281	0.488813	0.515019	1.51574	0.299372	11.1059	1.22104	2.05606	2.00361	0.0740272	0.373623	1.00836	4.6849	3.16804	0.563922	2.71195	0.57541	1.86052	1.28291	0.00533421	0.90508	0.0436874	0.374961
		0.0693668	0.886663	1.38987	0.792197	0.0403096	0.978982	3.37753	0.484609	0.145839	1.28812	0.827513	0.440969	0.36292	2.64723	1.26847	0.996728	0.397366	0.606067	0.832898	2.18796	0.219147	3.2967	3.30884	1.31043	0.476923	0.394572	7.24754	0.3332	1.56041	1.14766	1.20021	1.50938	1.42956	0.753246	0.023765	0.219936	2.81861	1.7135	0.678301	6.00135	2.39995	0.770862	4.32873	0.0533724	0.218598	0.205708	0.434811	0.349614
			0.47333	0.446112	1.22259	0.630528	0.627594	5.77805	0.857915	1.42646	1.54907	3.05898	2.77621	0.106197	5.24622	0.251633	0.656449	2.1499	1.08512	0.208348	0.701822	0.117492	1.02941	7.61643	4.0885	0.678723	3.94499	5.29732	0.346585	0.336527	0.290952	0.749135	2.93069	2.7376	2.60744	1.70679	0.480303	0.35233	0.457758	0.561225	1.23651	0.543499	2.87451	0.177332	2.75078	0.89499	0.89078	1.22362	0.823782
			1.81466	0.845198	0.0478721	0.41687	0.0834239	8.22589	12.2909	1.82028	2.81037	1.14729	0.257807	0.204177	2.02639	0.209424	4.3945	1.1238	0.920367	0.270111	1.52001	0.151429	0.729173	3.63628	1.25448	2.09306	3.20705	1.70929	0.0323909	0.624197	1.16545	1.17696	2.02959	6.01051	0.610666	1.35614	1.94806	0.0761851	3.71556	0.932322	0.677151	4.36449	4.43911	1.18976	1.56637	1.33309	0.0450683	0.366975	0.877588
			0.228237	1.09105	1.43534	1.57954	0.680318	1.08545	4.16918	1.82769	0.362618	2.43872	1.2154	0.99566	1.41121	0.896267	2.07725	1.54888	0.890122	0.84162	2.08859	1.54006	0.404694	3.87396	4.10513	0.0253374	3.1053	0.218051	0.809098	0.320068	0.0973661	2.11068	1.26377	2.29595	1.63968	0.483511	0.907807	0.00194138	3.48863	0.490759	0.514289	3.74324	1.53972	3.56952	1.81452	4.92418	2.30283	0.767742	1.94275
			1.62197	0.0679577	4.30162	0.769045	0.792715	4.90105	1.18083	0.288884	3.02258	2.65898	2.84212	0.440825	1.76156	1.00904	0.336342	1.08816	1.51534	0.862126	3.72064	0.0285048	1.19441	5.68305	0.538193	0.00422721	0.263657	2.18709	0.765884	1.88543	0.719547	1.44208	1.71242	5.44365	3.23878	2.05434	0.0200128	0.607643	1.25846	1.06619	0.465758	2.93977	0.415577	0.368679	0.171531	0.726317	0.586987	0.320621	0.8052
			0.959585	0.810265	0.870903	0.578945	6.03756	0.464417	1.43094	0.733441	5.54341	2.95622	0.461487	1.31133	0.840431	0.233224	5.80074	3.63841	1.65654	0.292369	3.39663	0.614245	0.0175573	1.80154	9.3836	0.0886022	1.04028	2.3368	0.258209	1.23608	0.748942	2.09222	1.576	0.508784	2.07554	1.95661	0.471686	0.362624	1.0275	0.0600378	0.159971	7.60023	4.09945	0.688136	2.75614	0.184665	1.32693	0.370748	1.24477
			0.728988	0.0666141	0.772565	0.231004	0.52251	0.896694	0.140358	0.593559	0.570746	3.83159	1.30949	4.64526	1.78995	0.300476	3.17374	1.9911	2.58903	0.0198046	0.479843	1.26501	0.0726558	0.466872	4.79389	0.087697	4.81018	2.39617	1.49072	1.1511	0.401319	0.761819	0.225081	0.00836551	3.09674	1.48165	0.0971112	1.91249	0.739089	2.1423	0.743153	4.2558	7.44593	0.807677	1.31307	3.93844	0.840187	0.37719	1.25106
			0.361296	0.0493627	1.28676	0.744907	0.743386	0.765603	3.92314	1.70379	2.30349	2.03661	3.5299	7.57555	2.63048	1.50676	2.34342	0.991974	2.4787	1.24994	1.76496	1.43437	0.190528	0.173491	14.1335	0.250739	5.10595	0.452356	0.170227	1.6046	0.756216	4.69139	2.98174	2.92809	0.0742712	0.645927	1.94117	0.490487	1.51259	0.562981	3.72056	5.93087	2.80815	1.56796	0.273027	1.29353	0.695321	0.534415	3.79278
			0.2027	1.58927	1.92865	1.2202	3.15965	1.86323	0.0786041	0.105485	1.60514	2.1807	1.04725	2.18602	1.34783	1.03384	2.4993	0.803084	0.408404	0.924266	0.211004	2.87676	5.25678	4.99173	5.4079	0.272544	0.0489994	1.44549	0.704928	2.7272	3.45056	3.44441	0.997134	0.978617	4.99409	1.00858	2.5534	0.103178	1.29876	0.786499	0.00222371	3.20761	2.54182	0.1262	2.78522	1.30623	0.299007	0.00366264	6.41645
			0.513868	0.0217978	2.46463	0.477128	0.945259	0.0579702	1.47049	2.17479	0.674921	1.13108	0.0012691	1.28613	1.84227	0.271659	1.68601	0.711056	3.51801	1.17839	0.029166	1.01685	1.40511	5.45204	6.2807	0.339426	3.12655	8.58491	0.834587	1.48146	2.40969	0.79662	2.94592	0.58009	0.7445	1.20879	0.741864	2.88811	1.09501	1.77722	1.78505	1.32312	5.1643	0.377084	10.1624	0.00912734	0.36165	0.298892	0.894218
			0.518542	0.533975	2.35412	0.673361	0.447923	0.724582	2.9915	2.91139	4.29467	5.30461	1.62352	0.841085	0.291993	0.557334	9.34205	0.312919	1.65277	0.314701	0.109242	0.60651	1.47916	0.750613	3.95127	0.721666	6.38513	5.56679	2.66233	0.118626	2.15556	2.5391	5.71237	2.50685	1.3937	0.206797	0.389523	1.9884	8.00649	1.1502	2.001	1.24832e-05	3.14472	1.72901	4.365	1.39245	0.541214	0.789454	4.84424
			0.0216697	0.207756	0.12862	5.3061	2.22977	2.14183	2.87854	0.673373	6.93696	0.0684391	1.03221	1.48086	1.57349	2.02834	3.02371	2.43414	3.03321	0.462305	12.8135	3.84065	10.7069	7.30241	4.59259	0.193366	6.00585	5.09882	0.290309	2.30289	0.0933295	3.74526	0.0392008	3.89425	4.11138	5.37578	3.13834	0.540128	3.12031	5.07238	2.35818	1.7549	1.94392	2.55149	3.0238	1.15699	0.00303789	0.251164	7.09531
			0.18147	0.97489	0.94847	0.627372	6.43154	1.3865	6.66377	1.49574	1.34949	3.39137	0.183981	0.445334	1.7626	1.4905	0.731273	3.16302	6.57271	1.63501	5.25151	3.49978	2.13888	12.5182	12.3691	0.186698	5.33777	2.04476	0.325878	3.95125	0.360397	1.59634	3.85383	2.01124	0.118284	2.84222	1.19633	0.508352	4.6363	1.59202	0.403041	1.28663	5.641	3.18851	2.57336	1.11671	0.067578	0.195454	1.72537
			0.215888	0.418178	3.68467	0.0765183	0.880148	0.814896	0.869959	0.632184	0.707393	4.59733	2.4952	0.305299	0.714609	0.721437	12.5179	2.28663	1.38418	10.7663	0.466335	1.81174	0.867614	0.274192	1.25765	0.0411446	13.0396	5.5083	1.11408	0.579539	0.852673	12.9777	10.2877	0.00411106	6.5794	10.2302	0.614125	0.416372	0.412936	1.61591	1.29165	0.230247	2.35275	0.658543	0.335858	2.06148	0.482913	0.444061	1.29722
			0.670839	1.66224	2.50328	1.58065	3.86114	0.306206	0.167755	0.659951	6.23519	3.21936	2.8722	0.660172	0.452717	0.495624	13.1129	0.442499	2.30599	1.17685	6.34067	2.84633	0.464817	5.54981	1.31991	0.134362	2.09139	0.28843	2.98088	0.0167082	0.293961	0.593461	2.27969	1.061	0.58477	0.0200719	0.0268132	0.593514	5.73483	3.471	0.0572491	1.52107	4.8685	0.216028	0.555601	1.77681	1.12469	1.07753	2.84269
			1.13785	1.54368	7.69974	0.53864	0.631904	3.91645	2.10062	0.518403	1.1689	1.57405	3.83149	1.48818	0.00695584	1.85403	16.164	0.53052	7.35431	1.05178	2.34975	1.81275	0.457626	8.73884	3.77369	0.793679	1.50156	0.00149245	0.721956	5.35521	0.178554	2.96726	6.50985	0.072959	0.709254	1.3897	0.117952	1.65674	6.11589	4.39607	0.328437	3.04757	0.603066	0.222037	4.06549	0.0226176	1.54246	0.46486	1.0978
			1.06842	0.317925	0.954539	0.581668	0.880766	5.08588	1.4118	0.730791	0.836547	1.44423	2.60363	3.09745	0.943128	3.08811	26.1332	1.89744	4.69603	0.84661	0.664655	1.71138	0.716949	0.287867	3.31371	0.0540947	0.400073	4.96976	7.24745	8.77091	0.925365	13.5875	3.35521	1.72206	0.277914	4.55727	1.53524	0.785677	3.37515	0.779325	0.0296379	1.98338	0.311542	0.955591	2.43018	0.667509	0.887329	0.606844	0.63066
		delta(t)=4
		5.8011	0.543491	1.99155	1.10246	0.0872258	0.100147	2.82235	1.99948	0.748509	0.737801	0.52781	0.735114	0.0507364	0.756474	0.753929	2.80903	1.08086	0.318539	0.487519	4.96389	0.66309	0.675585	9.0412	2.18155	0.575781	0.521982	0.155415	0.203015	0.880537	0.236254	3.33062	1.40902	0.850637	0.576419	0.910859	0.744881	1.28361	4.42423	2.02417	0.00608189	4.7301	1.46485	4.06615	1.47449	0.0429245	1.98029	0.0773677	0.122803
		0.0888348	1.27144	0.899228	0.695654	0.798797	0.885964	4.22438	0.947443	0.31763	1.08804	2.55215	5.81745	0.155253	4.04793	0.011537	2.66251	1.92735	0.65241	0.0998131	0.0744026	0.156488	2.22372	1.83466	0.666721	0.845558	1.60222	4.13448	1.91492	2.50399	1.16142	3.39529	1.91576	2.06598	5.50086	0.0506541	0.122092	0.934236	0.0654969	0.211865	3.40337	1.80408	0.325591	0.170094	0.241215	1.25394	0.0914024	0.0324952	0.0671654
			0.261386	0.405514	0.64964	0.282369	1.2231	11.8326	12.1636	0.873226	2.79201	1.09131	0.170122	0.0580771	3.60668	0.0239308	2.89076	0.926693	1.14706	0.788175	1.22341	0.275595	2.63446	3.91166	3.59945	1.15025	0.789692	10.0951	0.327439	0.958475	0.899598	0.142738	0.549495	1.00378	0.375238	1.53118	2.46674	0.40736	0.933556	0.901549	3.08927	2.94185	1.4653	0.00208624	0.0377766	0.319593	0.600638	0.417197	0.501415
			0.747005	0.795543	0.187481	1.31682	1.51079	4.62334	9.07846	3.34392	2.15081	1.95832	0.205271	0.825543	0.033245	0.551979	0.575483	0.416594	0.253348	1.51183	1.34566	0.540049	1.31863	2.14222	0.686441	1.08674	6.15867	1.09769	0.206258	0.469492	0.367837	0.252842	0.667877	3.44154	0.536259	2.41869	1.46567	0.121828	3.50063	1.12495	0.0567693	2.94413	0.753327	1.46094	1.89257	6.19554	1.20098	0.312768	3.51209
			0.781639	0.454931	1.80244	3.10754	0.869456	6.73769	0.751311	0.755203	2.75425	0.39308	1.03228	2.5712	1.11239	0.00286992	2.96155	5.63738	0.588673	1.02942	2.24787	0.730888	1.60542	8.87826	3.57463	0.0295107	1.97788	0.859899	0.451938	0.210784	0.441929	1.07471	1.11655	4.57694	1.65802	2.14726	0.0378316	0.524147	4.81611	1.05598	1.78827	12.3358	1.75772	3.028	0.841645	2.35031	0.625254	0.138836	2.28407
			1.25061	0.980874	0.62687	0.668131	4.35423	2.83784	3.14997	0.0232624	2.59702	0.8198	1.21339	1.07197	3.47168	0.179717	0.865114	4.26715	0.0111742	0.180617	3.53539	0.151134	0.504475	1.43056	6.85115	0.381891	0.950627	2.7494	1.55918	1.50626	1.24941	0.98413	0.185527	1.58433	7.24444	2.88733	0.45088	0.0690571	0.0564581	0.131882	0.344943	0.17772	1.86845	0.525732	0.0426538	0.178693	1.01481	0.00286063	1.05154
			1.06518	0.126069	2.09618	1.87169	0.997306	2.41867	0.427563	0.146965	0.967708	1.03921	0.135073	4.7237	0.0254404	0.0284108	10.5695	0.989074	3.32499	0.333071	0.653146	2.5068	0.0853763	0.32325	4.14346	0.195979	3.60074	7.35662	0.895605	1.11651	0.060889	0.0118835	0.217619	0.469264	1.66106	1.97284	0.00444088	1.80205	1.68844	0.847243	0.750672	2.03884	8.3511	0.0439197	0.558934	0.223389	0.100227	0.497289	0.0805721
			0.991445	0.0783936	1.90218	0.365994	0.484132	0.618946	1.47949	3.08087	0.33648	3.07651	5.07906	5.50005	4.01447	0.302679	2.17005	4.37985	2.41382	0.288069	0.299407	1.00216	0.90514	1.80213	14.9848	0.25104	7.18103	2.29126	0.695709	1.39382	1.35135	6.69828	9.90118	1.46554	1.81594	2.54071	0.4618	1.09966	0.789661	0.143084	1.54414	1.23098	6.15607	2.16394	3.81586	1.63596	0.983693	0.20734	3.39626
			0.293742	0.514834	2.3996	0.29974	1.52359	0.650389	1.04882	0.140577	0.774337	1.2583	1.06279	8.4921	1.37814	3.00622	0.981481	2.00946	2.99837	0.242291	0.568724	3.23119	6.70316	0.0942863	14.3599	0.372405	0.568347	1.30492	0.323551	6.47196	1.37944	0.373025	5.14887	0.122288	2.69672	0.657023	1.54605	0.403381	0.461582	0.402829	1.3658	6.17244	1.28982	0.388046	1.18054	2.58738	0.0545021	0.28767	5.93145
			0.237463	0.161819	0.81157	1.78355	1.15735	1.9581	0.386809	3.23316	2.60099	0.455905	0.158945	2.28296	0.39569	0.780934	0.564766	0.0289119	1.50381	2.06736	1.23535	1.80495	1.69989	10.2085	10.117	0.177215	0.902769	1.99463	0.282634	0.308491	4.58701	4.13754	2.60349	0.021011	0.333697	2.93283	2.39214	0.716157	1.21979	0.22218	0.752229	2.38713	5.47031	0.112747	7.01288	0.616135	0.666308	0.414058	1.00704
			0.606401	0.544889	0.365751	1.00069	0.0615536	0.47899	2.43878	0.939278	1.74664	4.0505	0.0425621	1.58892	0.213003	0.665689	13.5503	1.23171	0.0768865	1.34082	0.0738141	0.774107	0.455929	0.463296	0.793412	0.677108	5.25196	10.8223	4.25676	0.688901	3.15319	0.935017	0.428415	0.720004	3.27629	0.664895	0.351679	4.83109	5.14609	1.2868	4.01284	1.07552	1.323	1.25084	7.56861	0.0236022	0.402939	0.388057	3.82066
			0.573582	0.69221	3.00708	2.81764	1.05354	2.30021	1.64645	1.32203	21.4763	0.133994	1.98933	1.00559	1.95738	0.92684	0.99883	1.07994	2.47495	0.398133	7.91633	1.06108	1.56022	7.47158	4.51461	0.674347	12.2125	5.78682	0.872676	1.74733	0.956987	0.458603	16.2119	3.3295	0.33	6.59695	0.118006	0.754345	10.681	3.46601	2.29564	2.0227	2.57894	1.01088	9.26641	0.245428	0.815424	0.808508	3.99621
			0.227852	1.12711	0.453041	2.47642	3.99483	1.40681	7.62914	3.65389	0.513533	2.03783	0.958722	0.523734	0.217731	2.12631	1.39882	6.89058	3.82939	1.19938	9.89195	4.25731	5.57392	6.51952	8.09282	0.299035	10.2857	2.2988	0.936483	10.6061	0.0108598	1.10014	0.0104664	4.79427	8.17773	5.13395	2.79323	0.739096	1.11092	3.81749	0.875466	2.05449	2.43154	2.88069	2.28318	1.33046	0.0443001	0.433315	7.69185
			0.161931	1.20803	0.722752	0.153252	3.42003	2.66277	1.2064	1.36872	1.73162	2.41537	2.47099	0.898487	0.354996	2.36108	1.12519	1.55328	8.82587	10.8068	0.207159	3.67745	4.24144	4.79897	12.8915	0.169509	17.0812	6.86346	0.343551	1.84898	0.427436	19.9288	4.44207	0.0956113	0.57371	6.85708	1.15338	0.0319224	4.64009	0.393678	0.0713329	0.228756	9.1215	2.26731	1.37693	1.61294	0.868814	0.652225	2.07543
			0.192919	0.130925	4.14426	1.59651	0.333153	2.80673	3.44051	1.58104	0.53189	11.4775	2.27792	1.51868	2.12584	0.207469	0.417317	2.03037	5.42189	3.39409	0.167167	4.29592	0.562013	2.18297	0.769341	0.160473	5.88256	2.86352	2.094	1.63324	1.08069	3.21263	11.2719	3.35666	4.76982	5.14309	0.998312	1.7536	4.5122	1.65613	0.11578	0.588981	3.77518	3.98429	0.130191	0.882136	1.03769	0.644796	2.36034
			2.20211	2.41839	6.4559	0.630412	5.30716	0.75764	0.182693	0.14337	2.74297	3.52936	4.31172	0.553555	0.599099	1.67297	21.3837	0.280458	1.0029	2.30261	3.85609	2.74968	0.6247	9.20958	5.7465	0.236152	3.61453	0.941682	1.79961	0.159867	0.319318	1.08965	7.73706	0.837624	2.4157	1.84251	0.00680573	0.477509	6.09352	5.3862	0.84771	9.27152	0.59688	4.13405	1.84008	2.96418	1.25086	1.53843	0.661451
			1.1932	0.618485	0.870994	0.328282	2.55712	3.88497	1.42966	2.08893	0.797046	0.923878	2.06612	3.83192	1.87422	1.49693	22.0136	0.115562	3.71138	1.29193	3.70095	0.566526	0.561748	4.9751	0.799933	0.771777	5.09737	1.30639	3.73373	12.977	0.524585	1.45864	3.1952	0.961067	0.629269	1.37701	1.31753	2.80438	3.34172	7.50643	0.854139	3.1998	0.70746	3.70016	3.84651	0.806534	2.01004	1.65336	2.13546
		delta(t)=5
		6.93945	0.984607	1.21231	1.55017	1.44383	0.0578791	4.30258	2.9677	3.18304	0.980073	3.03758	1.09858	0.547438	1.58159	1.85587	2.83886	2.33234	0.0106038	0.471562	1.21463	0.0149882	0.511641	5.70917	1.71932	0.285801	1.6505	0.217307	1.27316	3.70623	0.750114	2.63217	0.857321	1.0599	7.32761	1.0489	0.759832	0.123776	1.17088	1.86219	0.511673	0.316367	0.219604	1.74963	2.53728	0.790073	1.28412	0.297864	0.902488
		0.107385	0.538586	0.708081	3.6773	0.71182	1.48359	10.0734	3.47401	0.417195	3.06709	0.673062	1.35444	0.614446	3.30507	0.31767	11.1024	1.2798	3.90826	0.877535	0.0443456	0.646852	1.0986	0.780966	1.22612	1.28904	0.126839	8.95141	0.584425	0.87155	0.161084	1.93193	3.11547	1.74366	1.21477	0.222353	0.596398	2.3909	0.872175	0.0709582	6.57531	3.87081	4.03242	0.263266	2.38698	1.90008	0.313186	0.270486	0.123074
			0.00386117	1.37897	1.29438	0.992878	0.0162804	5.91427	8.15487	2.01255	2.08715	1.28609	0.615739	0.231829	0.560749	0.209683	0.233736	0.364803	0.433286	2.23228	1.01876	0.959828	2.18203	1.87069	4.52144	0.448006	2.75261	8.46554	0.217809	0.76476	0.137547	0.847602	0.121279	0.053731	3.35549	2.44706	1.76464	0.487685	1.80129	0.17079	1.17074	0.325832	3.34677	0.527102	0.623262	5.40261	0.0957846	0.452662	2.79112
			0.527143	0.716318	1.43837	2.91851	1.70387	11.0095	3.29072	1.99031	1.2016	0.000674202	0.0813185	1.12185	0.393671	1.26636	1.03795	3.28128	0.039963	0.432876	1.85413	0.0254823	0.329163	5.1914	1.20186	1.33999	5.77615	3.37141	0.112108	0.617043	0.711459	0.42131	3.39365	5.40954	0.244095	4.7411	0.231029	1.03201	4.91324	2.03791	0.383755	11.3388	0.0937507	1.14715	1.11608	3.28129	1.48394	0.440279	3.8003
			0.535523	1.67976	0.43673	1.69589	4.37495	4.03718	1.94028	1.11395	2.98128	3.68216	1.8068	0.181498	3.6441	0.689875	0.332698	12.2345	0.271411	0.166227	2.82039	0.138073	0.724499	1.31735	3.28594	0.553218	0.789771	1.30598	0.389207	1.53139	0.417021	0.822575	0.10588	1.48655	0.404144	2.78985	0.6224	0.527089	1.72523	0.420964	0.494503	3.06799	1.9197	0.942677	0.152217	1.17721	1.20853	0.28314	2.27667
			2.15199	0.211606	3.70369	0.249178	0.306196	2.53921	4.76478	0.199821	0.740593	0.0503433	0.890865	4.19146	1.28709	0.624621	1.94246	1.23383	0.328916	1.18551	0.48587	1.44871	0.345281	2.09235	4.37746	0.0598344	2.53965	2.77947	2.0533	4.25659	0.770727	0.782481	2.21987	2.95187	6.08511	3.05339	1.24788	1.3259	0.0373081	2.03758	0.96011	4.90598	5.04483	0.353888	1.1329	0.16611	0.113797	0.0155218	0.135961
			1.44116	0.12216	1.19423	2.73853	2.32861	1.82408	0.447919	1.61464	0.408478	0.627599	1.85713	4.68948	0.697975	0.0181321	8.93942	2.86806	2.16449	1.56316	0.432892	2.01764	0.46094	4.00862	13.6539	0.518237	5.06768	3.36988	0.251944	1.68843	0.65442	2.97	4.94496	3.34123	0.393128	3.55342	0.185634	0.825108	3.25517	0.162742	0.352325	1.47561	15.1384	1.43242	5.75685	1.74488	0.0329902	0.251988	0.761437
			0.100903	1.05719	0.459426	0.0151935	1.10888	0.64325	1.53348	0.434552	5.76168	1.57936	1.25912	6.75869	2.42968	0.590032	1.39258	5.72411	2.98619	0.131347	1.88388	1.43656	4.80795	1.69405	15.1791	0.510716	1.3828	2.76337	0.266089	5.87782	1.21907	1.10194	4.13309	0.127643	7.60564	2.23871	1.01944	0.20915	0.803456	0.294625	0.25314	1.44339	3.25049	0.710174	2.53643	5.57346	1.8831	0.334518	5.19003
			0.116212	0.142814	0.86694	1.14933	1.21184	0.760606	1.62037	2.97736	0.0429784	6.8835	0.555782	8.80164	3.4275	2.30451	0.396135	1.1193	2.07771	2.32789	1.38831	1.75092	2.85882	1.71112	20.2823	0.553162	0.949626	1.66525	0.00679216	2.55005	2.38176	0.590781	7.18315	2.11412	1.00492	0.22334	2.44491	1.85403	3.47066	0.12891	0.820909	8.17462	3.81566	0.478835	4.21492	1.57484	0.238142	0.14076	1.68423
			0.26105	0.111601	0.43153	2.06592	3.77161	4.43628	0.881664	0.213231	1.28076	1.58041	0.064624	4.28295	0.635442	0.186134	12.4421	0.0203322	0.676741	2.14267	1.91602	0.419615	0.285684	2.43435	6.73994	0.214009	2.1588	4.39814	2.71224	0.0416506	5.3042	1.56315	3.31986	0.157182	3.95873	2.58792	1.73896	1.66202	4.12506	1.01577	2.26228	2.88443	0.0370584	0.563965	5.66711	0.703	0.346935	0.490882	0.643879
			0.390046	0.749201	0.768524	3.42424	2.50205	1.74332	4.22154	0.545602	13.7749	0.279941	0.175681	1.03545	0.751592	1.26255	0.645204	0.14647	2.40404	0.139009	6.70618	1.41772	1.37384	2.79554	0.583757	0.617132	11.0388	4.50774	1.71877	4.46254	1.98653	1.86649	4.68862	2.58124	0.0778497	4.02509	0.325755	2.87311	7.52017	1.3313	4.34488	1.83417	0.627145	4.53425	11.963	0.593732	0.627796	0.203359	2.2607
			0.15312	1.06248	2.81373	0.940719	4.63783	1.67163	4.94776	2.50691	4.91826	0.95052	2.27013	0.255648	0.465484	1.17367	0.0175685	4.45178	3.76307	1.24284	5.63767	0.962579	0.244554	6.57406	7.9121	0.707634	16.0971	2.06414	1.0498	3.20255	0.327164	1.91295	15.7644	7.19234	1.60928	6.02422	0.0337171	1.68916	7.61907	1.80257	1.18017	2.10363	4.6468	4.70008	7.15009	5.45184	0.56286	0.673489	4.66133
			0.381493	1.68469	1.91112	1.46944	1.69341	2.69837	2.0496	1.59623	1.02695	1.00153	4.99196	1.00804	1.55607	3.26015	2.51713	2.96848	6.06663	7.91324	0.169555	5.65982	8.98882	1.50181	9.71959	0.363951	24.9272	7.96493	0.13384	6.37801	0.20663	18.4854	0.158678	1.59183	7.85853	10.4551	2.01217	0.981444	4.51228	0.0073748	1.23016	0.258076	4.94174	2.1579	1.40624	2.65714	0.360606	0.248611	9.7134
			0.143677	0.412737	1.03589	2.7752	2.01588	4.36101	3.13422	1.14096	1.43363	8.0326	2.03112	3.8588	0.204255	0.488194	7.2228	1.36412	0.0970546	3.41371	0.113029	10.4023	3.23804	7.0216	10.554	0.166548	8.37515	3.01086	2.48486	2.39188	0.543295	6.54894	9.77382	3.14995	0.0280556	3.20333	1.72867	0.554531	4.44184	0.803442	1.39351	1.05968	4.70253	3.51521	0.271604	0.578253	1.33077	0.975484	0.420555
			1.30705	0.354393	8.99949	1.05155	0.713742	3.64803	1.6276	0.560346	1.49336	11.2346	4.37233	0.928304	0.013492	0.90854	0.866504	2.34648	6.2154	5.17046	0.3294	2.39841	0.00465895	1.30923	8.39994	0.199135	8.69929	2.53639	0.931512	2.71505	1.04612	6.72419	15.4612	0.752014	10.2516	1.10677	1.1006	1.41712	3.79599	2.02342	0.838627	2.89844	0.371677	0.290473	1.37916	1.13164	1.59112	0.735635	0.344422
			1.49195	4.33195	0.834281	2.0453	2.11683	0.929075	0.0164093	0.409116	2.4075	3.76732	2.39936	2.19373	1.16707	1.12892	27.4699	1.99619	0.0379791	2.66674	5.5685	0.937166	0.470133	5.13971	2.14122	0.218081	6.1821	4.1647	5.8763	1.77366	0.201415	1.34219	4.12282	0.489638	1.73592	1.5041	0.865451	1.18434	3.42709	8.40883	1.72126	9.37071	4.30681	1.2931	1.6422	1.0385	1.59384	2.56618	1.50483
		delta(t)=6
		8.08205	0.528354	1.03012	3.90202	0.373523	0.309656	8.7693	1.24286	2.18247	1.03498	1.33198	0.045779	1.10344	1.57424	3.56924	13.4398	0.761596	2.18285	0.0750096	1.08682	0.0828775	0.0221782	2.52349	3.53867	0.281822	0.078609	1.11218	0.289709	0.683049	0.298413	5.21768	4.56839	1.0569	2.21574	1.47225	2.93819	0.899376	0.69523	1.0878	0.232036	3.15763	5.46948	0.868658	0.0267761	1.1995	0.844166	0.63405	0.588634
		0.125538	0.266141	0.0622916	4.27184	1.11873	0.0696083	5.77146	1.81782	1.128	2.39547	0.696904	0.942364	0.156622	0.306308	0.672655	3.726	0.50744	2.94347	2.1391	0.0790917	0.606558	1.66226	0.0325234	0.812421	0.621463	1.36655	7.02246	1.19706	0.969439	0.803678	2.56993	1.13537	0.330778	2.25702	0.700793	0.396364	2.85493	0.338134	0.570061	3.515	1.56371	0.176554	0.190561	2.42943	6.62349	1.17621	0.182039	0.847758
			0.398553	0.513132	0.942902	2.57034	0.0101188	8.46916	3.07067	0.962331	0.457666	0.101058	0.411937	0.173192	1.1542	1.34227	0.614515	2.78172	0.143048	1.17506	1.7743	0.132471	3.01965	0.143897	3.83194	0.580339	2.288	14.0645	0.168057	0.950437	0.470788	0.179677	2.13007	0.462579	0.441764	3.87956	0.4363	0.0346145	2.53738	0.312804	0.254969	2.20565	1.58545	0.0383086	3.54674	1.96277	0.816272	2.787	3.20767
			0.423126	1.05327	0.519095	1.19315	6.3514	11.7736	5.58455	3.03408	0.471816	6.34362	0.678579	0.637599	4.20104	0.16881	0.0979727	8.8063	1.32911	0.824462	1.12915	0.157295	0.862191	0.329123	3.85062	3.04165	6.38648	4.17386	0.45749	1.4607	0.252992	6.39935	0.504883	3.18332	1.69242	3.06162	0.827545	0.645507	1.77959	0.598038	0.509511	4.28704	0.784453	3.53201	0.271794	1.84988	1.76971	0.181609	3.19576
			1.58008	0.700979	3.56887	2.36075	0.229192	3.9522	3.51532	0.389735	0.549362	1.30156	1.08266	1.38316	1.32588	1.98865	1.35696	6.94978	0.447435	0.811604	0.833435	1.20401	0.650895	5.05859	0.0411756	0.0223742	2.17361	4.03244	0.27644	0.563707	0.487051	0.404484	1.06059	2.48561	0.934354	3.07567	1.49986	1.81675	1.08462	3.1763	1.475	6.37266	6.02315	2.75139	0.382208	0.194538	0.386065	0.286042	0.125006
			2.61311	0.21978	0.953742	0.500355	1.15854	2.03847	8.77007	2.09891	1.86675	0.0760211	0.129696	4.73211	0.810425	0.237935	0.906962	4.07586	0.289575	2.58494	0.609845	1.07473	1.57166	7.59668	14.2845	0.301529	4.56437	4.57573	1.37305	1.68497	1.63127	1.77559	8.70122	0.846505	3.63965	4.90386	2.10169	0.149395	0.657816	0.0917052	1.66824	1.66095	3.67878	1.51958	0.559954	0.741836	0.0950144	0.124571	1.1896
			0.328952	0.514468	0.482275	2.18968	2.20709	2.08123	1.89504	0.300951	6.90668	0.0853513	2.36753	5.32526	0.177233	0.434613	6.00125	4.11031	2.75754	0.466166	2.18574	3.71685	5.84616	3.62908	13.8802	0.335184	0.770461	1.17196	0.522519	6.61625	1.60272	0.383755	5.07398	0.896324	1.55038	2.91917	1.38933	0.087999	0.516887	1.17698	0.124962	1.26433	11.7561	0.261646	6.01987	0.779985	1.28016	0.445756	2.01016
			1.04568	0.0137787	0.477553	1.02661	0.932558	0.507228	2.4708	4.86695	2.13929	5.41473	1.26293	6.98117	5.05283	0.31405	0.292602	4.96641	1.49469	0.898596	0.457048	0.46482	1.28701	5.3109	22.0486	0.768849	1.57969	2.49599	0.12632	2.32613	1.64954	1.30996	1.56796	0.603762	1.15846	0.622909	0.822018	1.37779	2.62752	0.0302142	0.275492	1.40337	6.45221	0.901115	5.76825	4.28527	1.92593	1.34757	1.66282
			0.139346	0.905039	4.00556	2.45151	1.28303	0.366713	1.96314	1.25748	0.364873	13.825	0.384054	13.4636	1.80076	0.495377	6.39476	1.68854	1.82943	2.54109	2.11665	1.41934	0.644298	0.235902	3.98333	0.927656	1.55928	3.65662	1.50425	0.960072	3.10739	1.45818	1.67627	2.23955	1.07586	0.30857	2.16725	2.99826	4.50442	0.575387	4.02624	5.93701	0.315734	1.30858	3.359	1.6945	0.0627104	0.0289686	1.7936
			0.121429	1.93086	1.35074	4.6892	0.111502	6.04677	3.47884	0.42359	4.99019	1.49953	0.00710006	3.9713	0.0128803	0.318552	0.0368964	0.794251	1.42372	0.308975	14.2825	0.0709242	0.98914	0.563069	1.18972	0.180902	6.36932	3.74087	0.96962	1.58482	4.15308	0.503232	1.06506	0.991638	0.0578386	2.9377	0.722006	0.661724	6.13758	3.05916	2.50018	9.29218	0.138665	1.68055	10.625	0.314356	0.271791	0.303208	0.0170898
			0.126774	1.1521	0.388268	1.09452	2.48191	1.2547	9.57394	3.22532	1.76388	0.88865	0.214807	0.615055	0.0929464	1.46319	0.328178	1.55878	0.872988	0.615414	4.66165	1.16659	0.0777871	2.83975	1.50562	0.425343	15.6053	2.75488	2.14851	0.752386	1.18453	0.178907	5.17707	3.53986	1.20373	3.83209	0.295367	4.04986	5.57772	0.0784404	2.21889	0.410665	4.13871	3.43413	7.04291	1.31146	0.418937	0.430449	2.55082
			0.0757612	1.37363	1.50135	0.346336	2.15505	3.06119	3.92504	1.67571	4.92936	0.291128	5.93294	0.539833	1.84035	2.51088	0.279857	1.63795	5.9274	9.69991	0.183131	2.69848	0.473798	1.79316	9.49933	0.94906	36.3565	7.59922	0.95768	1.20068	0.730325	4.73363	18.125	2.50702	1.91725	11.7891	0.116242	0.97963	11.9475	0.473624	2.71276	0.229101	8.14206	2.64156	5.9295	4.25336	1.30354	0.113248	4.93878
			0.65713	0.95141	1.71228	5.24497	0.860797	4.06037	3.90912	0.734756	0.851497	2.79294	6.23539	4.10908	3.52691	0.673234	3.96641	2.54626	2.2905	2.46429	1.22267	13.192	7.53613	3.62826	6.39951	0.294945	14.3709	3.59926	4.4596	2.14156	0.0709556	5.63204	1.72906	8.3194	7.25086	4.87765	2.94905	0.414867	11.1256	1.64639	2.88225	0.504756	2.48639	3.76544	1.19718	1.17003	1.22437	0.522298	3.58806
			1.20041	0.332549	3.81955	2.24415	3.07842	3.92133	1.28538	1.35625	4.12023	8.25619	4.75823	3.17035	1.73923	0.18356	13.879	1.55404	2.34667	5.21163	0.585433	10.1317	1.99221	1.14433	27.2659	0.393079	11.9063	1.94413	1.6824	4.02975	0.539331	8.90691	18.307	1.32104	1.36691	0.400547	1.89424	0.331894	0.104916	0.697234	0.0884264	0.831369	2.88018	2.08213	0.398997	0.826145	2.25574	1.25564	0.394045
			2.22613	0.464178	0.942022	0.840411	0.257868	3.35073	2.4955	0.00407401	1.62853	9.02326	2.72682	2.74464	1.68764	1.01461	2.48801	5.73928	2.78527	5.62547	0.0259048	0.895377	0.0160766	0.349559	3.20779	0.183955	12.1333	6.52069	3.72401	7.28216	0.151021	5.00343	13.7829	1.87267	9.18647	1.57027	3.58672	2.3248	1.77161	4.05332	1.71193	2.92042	2.99177	2.66955	1.31262	0.389856	2.06792	2.04205	0.796306
		delta(t)=7
		9.22933	0.134296	0.163152	5.02127	1.94539	0.363241	7.20748	0.457017	3.8042	0.625313	2.03419	1.24264	0.603506	0.164215	2.89798	4.67073	0.448016	1.86975	0.29253	1.33598	0.434713	0.0345329	1.07963	1.74143	0.470857	1.25284	0.129262	0.684307	0.897026	0.372465	10.4198	3.49218	0.425532	2.9798	2.57444	2.54762	1.26396	0.28146	0.530685	0.594286	0.13648	0.0128286	2.59406	1.07812	5.83884	0.0209676	0.576033	2.93681
		0.148594	0.234318	0.511403	3.70995	2.45096	0.00679536	11.9901	0.0395696	0.325395	1.4801	0.297505	1.27155	1.07025	0.986731	1.21961	4.48861	3.5458	2.26329	1.2723	4.31447	0.317494	0.671453	1.35638	1.19648	0.740481	0.756076	12.2131	0.46177	0.922694	0.22124	2.31538	4.79913	0.971971	0.519668	2.53202	0.137172	1.53004	0.785166	1.18435	1.40707	8.48761	0.739787	0.428674	0.812017	3.87522	0.227604	0.53101	1.17032
			0.241108	2.10566	0.707021	0.749996	1.84671	14.5511	6.61401	1.7491	0.834918	7.00984	1.0106	1.57696	5.17945	0.109487	0.501773	7.74588	0.957799	0.662975	2.02345	0.179372	2.29004	5.24455	3.54881	1.41108	2.65831	15.5526	0.457247	1.73569	0.361804	2.93534	1.9036	0.620103	1.24955	1.45493	1.83826	0.113991	0.680958	0.569152	2.08337	1.25905	0.672679	0.662234	2.81043	0.989199	0.599702	1.1568	3.16126
			1.64384	0.700637	1.7119	1.8946	0.791899	8.47161	8.17757	1.52902	0.685127	3.01222	0.588928	3.20847	2.2643	0.391708	1.39076	4.15968	1.81018	1.18712	1.27962	1.62976	0.869244	4.34655	1.90925	1.78158	10.5419	5.33098	1.26349	2.89488	0.763567	1.10015	1.2727	3.75377	1.79918	4.91095	2.13333	2.58568	1.03083	2.87602	1.21068	0.775168	3.49081	1.32093	0.271471	0.46813	0.261717	0.243148	0.929346
			1.88017	0.621079	0.0931105	3.18843	1.06067	3.33629	6.63912	0.25588	1.3183	0.7249	3.33251	2.24558	1.45675	1.51535	2.12615	10.1987	1.11704	1.38696	1.83011	0.904787	2.33518	10.792	3.53583	0.125953	2.51649	2.48841	0.284368	1.99591	1.95331	1.29354	7.70559	0.370061	1.40959	5.01054	2.44171	1.07733	2.45913	0.256892	0.862366	5.26593	8.99551	0.238246	1.505	1.42427	0.375542	0.198209	0.213604
			0.855585	0.687052	4.68517	0.108896	1.10747	2.09786	3.23233	0.0416853	5.21729	0.327098	4.1076	5.76582	0.52994	1.62405	0.513552	6.05441	0.36586	1.78419	2.5237	2.88753	2.68471	7.23135	14.4788	0.38634	0.599359	4.92546	0.212083	2.43282	1.14913	0.864922	0.932456	3.95441	0.884789	4.20563	1.91785	0.114319	1.80082	0.731923	0.339972	1.91179	1.56122	0.310035	2.14337	0.61216	0.661584	0.00471074	2.39865
			2.05914	0.252109	0.0296887	4.14436	3.62564	2.03018	2.688	2.99173	2.81385	2.74667	0.142572	5.57543	2.29721	0.43136	4.23183	3.27493	0.701818	2.65861	0.632373	2.02564	2.06223	8.32132	19.6068	0.344309	0.178345	0.512335	0.0303199	2.65535	2.85353	0.694591	4.54796	0.547573	2.2115	1.39239	0.781942	0.995626	1.2574	0.270542	0.649394	4.0177	17.9771	0.365581	11.0982	0.243344	0.657468	1.56706	0.487026
			1.10014	0.266697	0.202382	2.02401	0.919254	1.60817	3.64316	2.03774	4.2926	14.5311	1.01291	10.565	3.15394	0.0808766	7.98311	6.08337	2.4706	1.04672	0.177981	1.9946	0.190534	0.297014	5.8682	1.23474	1.91823	3.06186	0.802559	0.832886	2.01332	2.96986	1.04341	0.801044	3.64017	1.75364	0.538041	1.55502	4.73786	0.765284	2.2337	1.23774	2.59275	0.163941	3.41081	4.24328	1.61861	1.45529	2.22025
			0.221224	0.42131	3.00718	5.6193	1.51119	0.458381	7.36348	0.992051	11.4298	1.8878	0.343389	13.3369	2.36627	0.0962685	2.16257	0.448805	0.0349473	0.501817	13.7982	0.403405	0.749791	5.82121	4.32589	0.852732	4.84148	3.00334	0.291839	2.05873	1.96955	3.0574	5.5671	5.24325	0.634914	3.40781	2.05691	1.73027	5.91168	2.73983	4.1284	10.2338	0.707329	4.87663	7.56708	0.644236	0.0368546	0.239146	0.359606
			0.0940453	0.908129	0.917239	1.58467	9.98328	6.46672	8.62434	2.88282	0.324975	1.60056	0.0403859	2.57069	0.488029	0.484647	0.681174	3.79262	2.08359	0.08659	11.2625	0.55496	0.0588938	0.182947	6.85166	0.00160008	10.4866	0.930732	1.06366	2.64635	3.18728	1.3369	1.19694	2.32599	0.591924	3.312	1.0871	1.2347	4.12523	1.40918	0.9607	7.17661	1.01722	2.60205	7.06866	2.41218	0.329244	0.511163	0.0966104
			0.0991137	1.45579	5.66783	0.538176	0.775646	2.48304	4.98434	1.39483	1.68063	0.299562	2.4499	0.60072	0.806316	2.75931	0.060847	0.162564	2.10238	6.74202	0.375862	3.2812	0.790768	0.0252807	3.52868	0.988552	34.6246	3.77565	1.65755	0.409234	2.43185	15.4984	6.59371	0.811609	0.7503	8.54195	0.0510169	3.39135	8.25726	3.70812	2.52211	0.624905	7.1761	3.53627	7.31385	1.65098	1.00528	0.295553	5.69365
			0.0985717	0.504586	2.44356	3.0959	1.07676	4.2841	2.86077	0.403677	4.57027	2.44945	3.91446	3.22802	3.72567	0.0847226	9.86174	1.35072	1.81907	2.89363	0.376848	7.30288	0.343226	4.27375	6.24693	0.73439	20.916	3.55642	3.07166	1.42241	0.234627	0.0402835	12.7305	5.19446	1.18931	5.97981	0.164953	0.0177432	14.5937	0.31805	3.02765	0.591818	5.09523	2.0309	5.71032	3.33675	0.734348	0.236363	1.00777
			2.01917	2.23198	5.03344	5.27918	1.45891	3.52816	1.74691	1.42115	0.997855	3.14056	4.06022	3.41168	0.248518	0.0921081	8.3628	3.80206	6.12091	3.81759	2.61845	11.6223	6.45405	0.495716	19.5869	0.628279	18.8442	2.20948	3.20821	3.60076	0.168599	7.67221	6.67514	3.86403	12.8261	1.42292	3.40391	1.23978	4.22408	0.0478921	1.19286	3.17279	0.786355	1.87934	2.6104	1.0512	1.22983	1.2092	6.03619
			2.04205	1.62685	0.0254982	1.25467	0.910307	3.20174	2.00346	3.48558	4.09597	7.56559	3.21508	6.20388	1.67336	1.48425	18.668	4.48535	1.50885	5.68448	0.139489	6.31338	2.34809	3.08848	16.922	0.347472	16.0544	3.78222	5.49693	8.03551	0.129993	5.5264	13.2656	2.24023	1.12287	1.06024	4.94242	0.93172	0.116242	2.18678	0.118728	0.867088	7.6269	3.72309	0.404569	0.205838	2.76505	2.517	0.42024
		delta(t)=8
		10.4991	0.141129	0.800321	3.00646	3.8491	0.445615	17.2497	0.447156	2.40526	0.716467	0.0127101	0.58857	1.96136	0.391521	0.675557	5.09016	2.15031	1.61726	0.100461	8.92855	0.0021939	0.204698	0.00605283	3.39929	0.34798	0.730939	1.31172	0.180841	0.738244	0.13345	7.51915	4.86643	1.807	1.22214	5.24066	1.0263	1.18543	0.119933	0.176867	1.87608	2.96368	1.00704	0.512758	3.5369	3.02823	1.20422	0.42001	3.39811
		0.174872	0.204421	0.0210679	1.98623	1.4138	1.65375	13.8218	0.723927	0.46662	0.363963	6.26464	2.86599	0.686967	5.61259	0.212432	0.85339	9.21694	0.766736	0.532419	3.9471	0.0168097	1.18378	0.730917	3.83786	1.48141	0.748002	13.5739	0.0698061	3.7206	1.44801	2.80881	0.969159	0.832658	0.119878	2.86647	0.109464	0.908049	0.00676606	0.0851494	5.46136	2.63717	1.91555	1.28543	0.0902844	2.36061	0.497835	0.0189628	1.62387
			0.628105	0.866381	3.77253	1.37533	0.642728	7.74842	8.11775	0.640982	0.489718	3.50836	0.601329	5.227	3.72997	0.0929662	2.4558	3.75194	1.24201	1.90252	0.203348	1.94088	1.78128	2.10812	0.0389699	0.399647	5.79834	13.0285	0.73242	3.53052	0.516718	0.188075	0.0868705	0.10113	0.734841	3.34509	2.676	0.497905	0.635337	3.44377	2.09607	4.01112	2.97167	0.0302479	0.706567	0.434492	0.369699	1.30918	0.346885
			1.7602	0.607132	1.05338	2.68242	2.15096	8.01755	12.4932	0.0547719	3.08592	2.07504	3.43408	2.97239	4.55866	0.104998	1.26713	7.48694	2.6419	3.11936	0.553932	1.22839	0.0471509	5.94843	9.292	2.28551	11.1148	6.28284	0.460016	1.84959	2.72217	7.88027	12.638	0.415497	0.541908	8.02064	3.16084	1.1804	2.10842	0.524387	1.96939	1.27933	3.83196	5.2326	1.85085	1.99173	0.149775	0.010851	0.101091
			0.588406	0.0206396	2.86787	1.75228	0.93773	3.39848	1.90187	0.96791	5.18835	0.510002	4.17976	3.45683	0.817277	2.94064	4.63392	11.4147	1.34374	1.47453	2.87431	3.84871	3.34163	10.6522	3.6435	0.312894	0.951789	1.88426	0.249404	8.0448	1.99161	1.40126	1.64545	3.25815	7.63107	4.24304	1.96876	0.210643	5.21788	0.38988	0.434668	5.64959	5.9782	1.38909	3.61407	0.0550057	0.557625	0.250108	1.0954
[truncated: 334 more rows]
[truncated: 2,269 more columns]

## Sheet: Fig.2i
Fig.2i MSD (Summary)
Brca1F/F (18) + mCherry53BP1 + Cre + PARPi	exp_1	EV	shB1.1	shB1.2			exp_2	EV	shB1.1	shB1.2			exp_3	EV	shB1.1	shB1.2			Average	EV	shB1.1	shB1.2		SD	EV	shB1.1	shB1.2
[truncated: 724 more rows]
[truncated: 1,215 more columns]

## Sheet: Fig.3b
Fig.3b
[truncated: 42 more rows]
[truncated: 9 more columns]

[truncated: 26 more sheets: Fig.3c, Fig.3e_Supplementary Fig.2a,i, Fig.3f_Supplementary Fig.2j, Fig.4a, Fig.4c, Fig.4e, Fig.4g, Fig.4i_Supplemengtary Fig.4b,e, Fig.5a,c_Supplementary Fig.5b, Fig.5e,f_Supplementary Fig.5b, Supplementary Fig.1b,d, Supplementary Fig.1e,f, Supplementary Fig.1h,i,j, Supplementary Fig.2e,f, Supplementary Fig.2g,h, Supplementary Fig.3a, Supplementary Fig.b, Supplementary Fig.3d,e, Supplementary Fig.3f, Supplementary Fig.3h …]
